# Supplementary material for: Nanoenabling MbtI Inhibitors for Next-Generation Tuberculosis Therapy
Source: J Med Chem. 2025 Mar 3;68(5):5312–32. doi: 10.1021/acs.jmedchem.4c02386 (PMC11912484; doi:10.1021/acs.jmedchem.4c02386)
Supplement: Supplementary file 2 — jm4c02386_si_002.csv [file jm4c02386_si_002.csv]

I	OC(C(O1)=CC=C1C2=CC=CC(C#N)=C2)=O
II	OC(C(O1)=CC=C1C2=CC(OCCOC3=CC=CC=C3)=CC(C#N)=C2)=O
1a	O=C(C1=CC=C(C2=CC(OCC)=CC(C#N)=C2)O1)O
1b	O=C(C1=CC=C(C2=CC(OC(C)C)=CC(C#N)=C2)O1)O
1c	O=C(C1=CC=C(C2=CC(OCCC)=CC(C#N)=C2)O1)O
1d	O=C(C1=CC=C(C2=CC(C#N)=CC(OCCCC)=C2)O1)O
1e	O=C(C1=CC=C(C2=CC(OCC(C)C)=CC(C#N)=C2)O1)O
1f	O=C(C1=CC=C(C2=CC(OCC3CC3)=CC(C#N)=C2)O1)O
1g	O=C(C1=CC=C(C2=CC(OCC3CCC3)=CC(C#N)=C2)O1)O
1h	O=C(C1=CC=C(C2=CC(OCC(C)(C)C)=CC(C#N)=C2)O1)O
1i	O=C(C1=CC=C(C2=CC(OCCCCC)=CC(C#N)=C2)O1)O
1j	O=C(C1=CC=C(C2=CC(OCCC(C)C)=CC(C#N)=C2)O1)O
1k	O=C(C1=CC=C(C2=CC(OCCCCCC)=CC(C#N)=C2)O1)O
1l	O=C(C1=CC=C(C2=CC(OCCCCCCCC)=CC(C#N)=C2)O1)O
1m	O=C(C1=CC=C(C2=CC(C#N)=CC(OC/C=C/C)=C2)O1)O
1n	O=C(C1=CC=C(C2=CC(OC/C=C/C=C/C)=CC(C#N)=C2)O1)O
1o	O=C(C1=CC=C(C2=CC(OC/C=C/C=C/C=C/C)=CC(C#N)=C2)O1)O
2ea	O=C(C1=CC=C(C2=CC(OCC(C)C)=CC(C#N)=C2)O1)OCC
2eb	O=C(C1=CC=C(C2=CC(OCC(C)C)=CC(C#N)=C2)O1)OCCC
