# Supplementary material for: Nanoenabling MbtI Inhibitors for Next-Generation Tuberculosis Therapy
Source: J Med Chem. 2025 Mar 3;68(5):5312–32. doi: 10.1021/acs.jmedchem.4c02386 (PMC11912484; doi:10.1021/acs.jmedchem.4c02386)
Supplement: Supplementary file 3 — jm4c02386_si_003.cif [file jm4c02386_si_003.cif]

#\#CIF_1.1

#  CIF produced by WinGX routine CIF_UPDATE
#  Created on 2023-07-17 at 14:10:30
#  Using CIFtbx version 3.0.4  1 Sep 2006

#  Dictionary name : cif_core.dic
#  Dictionary vers : 2.4.5
#  Request file    : c:\wingx\files\archive.reqdat
#  CIF files read  : shelx

#------------------ SECTION 1. GLOBAL INFORMATION ---------------------------#

data_global

#------------------ AUDIT DETAILS -------------------------------------------#

_audit_creation_date            2023-07-17
_audit_creation_method          'WinGX routine CIF_UPDATE'
_audit_conform_dict_name        cif_core.dic
_audit_conform_dict_version     2.4
_audit_conform_dict_location    ftp://ftp.iucr.org/pub/cif_core.dic
_audit_update_record            ?

#==============================================================================
#
# SUBMISSION DETAILS
# Name and address of author for correspondence

_publ_contact_author_name       'Mori, Matteo'
_publ_contact_author_address
;Department of Pharmaceutical Sciences
University of Milan
Via L. Mangiagalli 25
20133 Milano, Italy
;
_publ_contact_author_email       'matteo.mori@unimi.it'
_publ_contact_author_phone       '+390250319306'


_publ_contact_letter
;
 Submission dated :2023-07-17

Please consider this CIF for submission to the Cambridge Crystallographic
Data Centre. I certify that all authors have seen and approved of this
submission, that all have made significant scientific contributions to the
work reported, and that all share responsibility and accountability for
the results.


This CIF is submitted as part of a journal submission

;


#==============================================================================
#
# TITLE AND AUTHOR LIST

_publ_section_title
; ?
;
_publ_section_title_footnote
; ?
;

# The loop structure below should contain the names and addresses of all
# authors, in the required order of publication. Repeat as necessary.

loop_
 _publ_author_name
 _publ_author_address
'Matteo Mori'
;Department of Pharmaceutical Sciences
University of Milan
Via L. Mangiagalli 25
20133 Milano, Italy
;
'Fiorella Meneghetti'
;Department of Pharmaceutical Sciences
University of Milan
Via L. Mangiagalli 25
20133 Milano, Italy
;

#------------------  SECTION 2. COMPOUND(S) DETAILS -------------------------#

data_shelx

_audit_creation_date                    2023-07-17T14:10:30-00:00
_audit_creation_method                  'WinGX routine CIF_UPDATE'

#----------------------------------------------------------------------------#
#                   CHEMICAL INFORMATION                                     #
#----------------------------------------------------------------------------#

_chemical_formula_sum                   'C16 H15 N O4'
_chemical_formula_weight                285.29

#----------------------------------------------------------------------------#
#                   UNIT CELL INFORMATION                                    #
#----------------------------------------------------------------------------#

_symmetry_cell_setting                  triclinic
_symmetry_space_group_name_H-M          'P -1'
_symmetry_space_group_name_Hall         '-P 1'
_symmetry_Int_Tables_number             2
loop_
    _symmetry_equiv_pos_as_xyz
'x, y, z'
'-x, -y, -z'

_cell_length_a                          4.8371(4)
_cell_length_b                          11.7691(8)
_cell_length_c                          13.9543(7)
_cell_angle_alpha                       70.803(5)
_cell_angle_beta                        86.010(6)
_cell_angle_gamma                       80.261(7)
_cell_volume                            739.33(9)
_cell_formula_units_Z                   2
_cell_measurement_temperature           293(2)
_cell_measurement_reflns_used           3887
_cell_measurement_theta_min             1.5390
_cell_measurement_theta_max             35.3960


#----------------------------------------------------------------------------#
#                   CRYSTAL INFORMATION                                      #
#----------------------------------------------------------------------------#

_exptl_crystal_description              'plate'
_exptl_crystal_colour                   'colorless'
_exptl_crystal_size_max                 0.086
_exptl_crystal_size_mid                 0.022
_exptl_crystal_size_min                 0.005
_exptl_crystal_density_diffrn           1.282
_exptl_crystal_F_000                    300

#----------------------------------------------------------------------------#
#                   ABSORPTION CORRECTION                                    #
#----------------------------------------------------------------------------#

_exptl_absorpt_coefficient_mu           0.093
_exptl_absorpt_correction_type          multi-scan
_exptl_absorpt_process_details
;
CrysAlisPro 1.171.41.105a (Rigaku Oxford Diffraction, 2021)
Empirical absorption correction using spherical harmonics,
implemented in SCALE3 ABSPACK scaling algorithm.
;
_exptl_absorpt_correction_T_min         0.67261
_exptl_absorpt_correction_T_max         1.00000

#----------------------------------------------------------------------------#
#                   DATA COLLECTION                                          #
#----------------------------------------------------------------------------#

_diffrn_source                          'micro-focus sealed X-ray tube'
_diffrn_source_type                     'PhotonJet (Mo) X-ray Source'
_diffrn_ambient_temperature             293(2)
_diffrn_radiation_wavelength            0.71073
_diffrn_radiation_type                  MoK\a
_diffrn_radiation_monochromator         mirror
_diffrn_radiation_probe                 x-ray
_diffrn_detector                        'Hybrid Pixel Array Detector'
_diffrn_detector_type                   HyPix
_diffrn_detector_area_resol_mean        10.0000
_diffrn_measurement_device              'four-circle diffractometer'
_diffrn_measurement_device_type
                            'XtaLAB Synergy, Single source at offset/far, HyPix'
_diffrn_measurement_method              '\w scans'
_diffrn_reflns_av_R_equivalents         0.0942
_diffrn_reflns_av_unetI/netI            0.0617
_diffrn_reflns_number                   23925
_diffrn_reflns_limit_h_min              -5
_diffrn_reflns_limit_h_max              5
_diffrn_reflns_limit_k_min              -13
_diffrn_reflns_limit_k_max              13
_diffrn_reflns_limit_l_min              -16
_diffrn_reflns_limit_l_max              16
_diffrn_reflns_theta_min                1.545
_diffrn_reflns_theta_max                24.712
_diffrn_reflns_theta_full               24.712
_diffrn_measured_fraction_theta_full
                                        1
_diffrn_measured_fraction_theta_max
                                        1
_diffrn_reflns_Laue_measured_fraction_full
                                        1
_diffrn_reflns_Laue_measured_fraction_max
                                        1
_diffrn_reflns_point_group_measured_fraction_full
                                        1
_diffrn_reflns_point_group_measured_fraction_max
                                        1
_reflns_Friedel_coverage                0
_reflns_number_total                    2523
_reflns_number_gt                       1238
_reflns_threshold_expression            'I > 2\s(I)'

#----------------------------------------------------------------------------#
#                   COMPUTER PROGRAMS USED                                   #
#----------------------------------------------------------------------------#

_computing_data_collection
                                   'CrysAlisPro 1.171.41.105a (Rigaku OD, 2021)'
_computing_cell_refinement
                                   'CrysAlisPro 1.171.41.105a (Rigaku OD, 2021)'
_computing_data_reduction
                                   'CrysAlisPro 1.171.41.105a (Rigaku OD, 2021)'
_computing_structure_solution           'SIR-2014 (Burla et al., 2015)'
_computing_structure_refinement         'SHELXL-2019/3 (Sheldrick, 2019)'
_computing_molecular_graphics           'Ortep-3 for Windows (Farrugia, 2012)'
_computing_publication_material         'WinGXv2021.3 (Farrugia, 2012)'


#----------------------------------------------------------------------------#
#                   STRUCTURE SOLUTION                                       #
#----------------------------------------------------------------------------#

_atom_sites_solution_hydrogens          mixed

#----------------------------------------------------------------------------#
#                   REFINEMENT INFORMATION                                   #
#----------------------------------------------------------------------------#

_shelx_SHELXL_version_number            2019/3
_refine_ls_structure_factor_coef        Fsqd
_refine_ls_matrix_type                  full
_refine_ls_weighting_scheme             calc
_refine_ls_weighting_details            'w=1/[\s^2^(Fo^2^)+(0.0897P)^2^+0.1851P] where P=(Fo^2^+2Fc^2^)/3'
_refine_ls_hydrogen_treatment           mixed
_refine_ls_extinction_method            none
_refine_ls_number_reflns                2523
_refine_ls_number_parameters            223
_refine_ls_number_restraints            1
_refine_ls_R_factor_all                 0.1381
_refine_ls_R_factor_gt                  0.0678
_refine_ls_wR_factor_ref                0.2115
_refine_ls_wR_factor_gt                 0.1703
_refine_ls_goodness_of_fit_ref          1.025
_refine_ls_restrained_S_all             1.026
_refine_ls_shift/su_max                 0
_refine_ls_shift/su_mean                0
_refine_diff_density_max                0.374
_refine_diff_density_min                -0.182
_refine_diff_density_rms                0.035

#----------------------------------------------------------------------------#
#                   CONSTRAINTS AND RESTRAINTS                               #
#----------------------------------------------------------------------------#


#----------------------------------------------------------------------------#
#                   ATOMIC TYPES, COORDINATES AND THERMAL PARAMETERS         #
#----------------------------------------------------------------------------#

loop_
    _atom_type_symbol
    _atom_type_description
    _atom_type_scat_dispersion_real
    _atom_type_scat_dispersion_imag
    _atom_type_scat_source
C C 0.0033 0.0016 'International Tables Vol C Tables 4.2.6.8 and 6.1.1.4'
H H 0 0 'International Tables Vol C Tables 4.2.6.8 and 6.1.1.4'
N N 0.0061 0.0033 'International Tables Vol C Tables 4.2.6.8 and 6.1.1.4'
O O 0.0106 0.006 'International Tables Vol C Tables 4.2.6.8 and 6.1.1.4'

loop_
    _atom_site_label
    _atom_site_type_symbol
    _atom_site_fract_x
    _atom_site_fract_y
    _atom_site_fract_z
    _atom_site_U_iso_or_equiv
    _atom_site_adp_type
    _atom_site_occupancy
    _atom_site_site_symmetry_order
    _atom_site_calc_flag
    _atom_site_refinement_flags_posn
    _atom_site_refinement_flags_adp
    _atom_site_refinement_flags_occupancy
    _atom_site_disorder_assembly
    _atom_site_disorder_group
O1 O 0.1470(4) 0.8689(2) 0.70875(17) 0.0806(8) Uani 1 1 d . . . . .
C3 C 0.0932(9) 0.6975(5) 0.6848(3) 0.0959(13) Uani 1 1 d . . . . .
O3 O -0.3238(6) 0.8433(3) 0.5367(2) 0.0991(9) Uani 1 1 d . . . . .
C6 C 0.4995(7) 0.8089(4) 0.8372(2) 0.0738(10) Uani 1 1 d . . . . .
O2 O -0.2657(5) 1.0069(3) 0.57727(18) 0.0904(9) Uani 1 1 d . . . . .
O4 O 0.7114(6) 1.0733(3) 0.8807(2) 0.1184(11) Uani 1 1 d . . . . .
C9 C 0.8436(8) 0.8667(4) 0.9588(3) 0.0848(11) Uani 1 1 d . . . . .
C5 C -0.2049(7) 0.8991(4) 0.5858(3) 0.0790(11) Uani 1 1 d . . . . .
C8 C 0.8315(7) 0.7476(4) 0.9703(3) 0.0836(11) Uani 1 1 d . . . . .
C7 C 0.6599(8) 0.7169(4) 0.9100(3) 0.0852(12) Uani 1 1 d . . . . .
C1 C 0.3227(7) 0.7760(4) 0.7723(3) 0.0784(10) Uani 1 1 d . . . . .
C11 C 0.5100(8) 0.9293(4) 0.8265(3) 0.0808(11) Uani 1 1 d . . . . .
C10 C 0.6827(7) 0.9584(4) 0.8867(3) 0.0835(11) Uani 1 1 d . . . . .
C2 C 0.0081(7) 0.8166(4) 0.6558(3) 0.0810(11) Uani 1 1 d . . . . .
C12 C 1.0024(9) 0.6515(4) 1.0452(3) 0.1046(14) Uani 1 1 d . . . . .
C4 C 0.2968(9) 0.6703(5) 0.7598(3) 0.0966(13) Uani 1 1 d . . . . .
C13 C 0.5733(13) 1.1756(5) 0.8061(6) 0.147(2) Uani 1 1 d . . . . .
H13A H 0.402904 1.155825 0.78698 0.177 Uiso 1 1 calc R U . . .
H13B H 0.521024 1.241879 0.833839 0.177 Uiso 1 1 calc R U . . .
C14 C 0.7419(18) 1.2125(9) 0.7211(6) 0.230(4) Uani 1 1 d . . . . .
H14A H 0.787259 1.144516 0.69504 0.276 Uiso 1 1 calc R U . . .
H14B H 0.916179 1.224509 0.744016 0.276 Uiso 1 1 calc R U . . .
N1 N 1.1377(10) 0.5773(4) 1.1048(3) 0.1437(17) Uani 1 1 d . . . . .
C15 C 0.647(3) 1.3231(11) 0.6330(11) 0.263(5) Uani 1 1 d . U . . .
H15A H 0.770829 1.321783 0.575508 0.315 Uiso 1 1 calc R U . A 1
H15B H 0.46031 1.318431 0.61465 0.315 Uiso 1 1 calc R U . A 1
C16A C 0.641(5) 1.4189(19) 0.6473(15) 0.313(14) Uani 0.65 1 d . U P B 1
H16A H 0.577984 1.484386 0.587205 0.47 Uiso 0.65 1 calc R U P B 1
H16B H 0.514389 1.42264 0.702727 0.47 Uiso 0.65 1 calc R U P B 1
H16C H 0.825539 1.425999 0.663505 0.47 Uiso 0.65 1 calc R U P B 1
C16B C 0.795(6) 1.368(3) 0.5592(15) 0.217(13) Uani 0.35 1 d . . P B 2
H16D H 0.687281 1.438583 0.512951 0.326 Uiso 0.35 1 calc R U P B 2
H16E H 0.952514 1.392336 0.581839 0.326 Uiso 0.35 1 calc R U P B 2
H16F H 0.861413 1.309604 0.525483 0.326 Uiso 0.35 1 calc R U P B 2
H3 H 0.036(7) 0.641(4) 0.664(3) 0.091(13) Uiso 1 1 d . . . . .
H9 H 0.967(7) 0.892(3) 0.997(3) 0.088(11) Uiso 1 1 d . . . . .
H7 H 0.662(6) 0.636(3) 0.921(2) 0.073(11) Uiso 1 1 d . . . . .
H11 H 0.391(7) 0.990(3) 0.778(3) 0.076(10) Uiso 1 1 d . . . . .
H4 H 0.395(7) 0.594(3) 0.793(3) 0.088(11) Uiso 1 1 d . . . . .
H3A H -0.466(11) 0.901(4) 0.502(4) 0.136(17) Uiso 1 1 d . . . . .

loop_
    _atom_site_aniso_label
    _atom_site_aniso_U_11
    _atom_site_aniso_U_22
    _atom_site_aniso_U_33
    _atom_site_aniso_U_23
    _atom_site_aniso_U_13
    _atom_site_aniso_U_12
O1 0.0718(15) 0.0970(18) 0.0743(15) -0.0288(13) -0.0241(12) -0.0047(13)
C3 0.094(3) 0.108(4) 0.096(3) -0.044(3) -0.026(2) -0.012(3)
O3 0.0928(19) 0.115(2) 0.098(2) -0.0432(17) -0.0396(16) -0.0073(17)
C6 0.069(2) 0.090(3) 0.062(2) -0.0236(19) -0.0166(17) -0.0058(18)
O2 0.0855(17) 0.109(2) 0.0814(18) -0.0368(16) -0.0284(13) -0.0052(15)
O4 0.123(2) 0.089(2) 0.141(3) -0.0268(19) -0.052(2) -0.0100(17)
C9 0.080(3) 0.095(3) 0.084(3) -0.033(2) -0.028(2) -0.008(2)
C5 0.073(2) 0.108(3) 0.062(2) -0.033(2) -0.0113(17) -0.012(2)
C8 0.078(2) 0.094(3) 0.075(2) -0.023(2) -0.0263(19) -0.002(2)
C7 0.090(3) 0.084(3) 0.080(3) -0.023(2) -0.025(2) -0.007(2)
C1 0.071(2) 0.092(3) 0.071(2) -0.026(2) -0.0169(18) -0.0041(19)
C11 0.078(2) 0.086(3) 0.072(2) -0.021(2) -0.018(2) 0.002(2)
C10 0.081(2) 0.088(3) 0.084(3) -0.028(2) -0.023(2) -0.010(2)
C2 0.071(2) 0.107(3) 0.072(2) -0.037(2) -0.0213(19) -0.010(2)
C12 0.112(3) 0.098(3) 0.104(3) -0.030(3) -0.049(3) -0.004(2)
C4 0.102(3) 0.095(3) 0.093(3) -0.031(3) -0.042(2) 0.002(3)
C13 0.159(5) 0.102(4) 0.162(6) -0.015(4) -0.060(4) -0.003(4)
C14 0.214(8) 0.253(10) 0.147(6) 0.024(7) -0.049(6) 0.012(7)
N1 0.176(4) 0.112(3) 0.136(3) -0.027(3) -0.089(3) 0.004(3)
C15 0.310(15) 0.203(11) 0.235(13) -0.024(11) -0.076(11) 0.007(11)
C16A 0.46(3) 0.245(18) 0.245(18) -0.149(16) -0.181(19) 0.14(2)
C16B 0.27(3) 0.22(3) 0.107(15) 0.007(15) 0.073(16) -0.035(19)


#----------------------------------------------------------------------------#
#                   MOLECULAR GEOMETRY                                       #
#----------------------------------------------------------------------------#

_geom_special_details
;
 All esds (except the esd in the dihedral angle between two l.s. planes)
 are estimated using the full covariance matrix.  The cell esds are taken
 into account individually in the estimation of esds in distances, angles
 and torsion angles; correlations between esds in cell parameters are only
 used when they are defined by crystal symmetry.  An approximate (isotropic)
 treatment of cell esds is used for estimating esds involving l.s. planes.
;
loop_
    _geom_bond_atom_site_label_1
    _geom_bond_atom_site_label_2
    _geom_bond_distance
    _geom_bond_site_symmetry_2
    _geom_bond_publ_flag
O1 C1 1.363(4) . ?
O1 C2 1.372(4) . ?
C3 C2 1.324(6) . ?
C3 C4 1.408(5) . ?
C3 H3 0.90(4) . ?
O3 C5 1.308(4) . ?
O3 H3A 0.92(5) . ?
C6 C7 1.381(5) . ?
C6 C11 1.385(5) . ?
C6 C1 1.467(5) . ?
O2 C5 1.220(4) . ?
O4 C10 1.357(5) . ?
O4 C13 1.407(6) . ?
C9 C8 1.368(5) . ?
C9 C10 1.376(5) . ?
C9 H9 0.97(4) . ?
C5 C2 1.461(5) . ?
C8 C7 1.387(5) . ?
C8 C12 1.443(6) . ?
C7 H7 0.92(3) . ?
C1 C4 1.339(5) . ?
C11 C10 1.380(5) . ?
C11 H11 0.94(3) . ?
C12 N1 1.134(5) . ?
C4 H4 0.93(4) . ?
C13 C14 1.380(9) . ?
C13 H13A 0.97 . ?
C13 H13B 0.97 . ?
C14 C15 1.498(12) . ?
C14 H14A 0.97 . ?
C14 H14B 0.97 . ?
C15 C16A 1.203(16) . ?
C15 C16B 1.235(19) . ?
C15 H15A 0.97 . ?
C15 H15B 0.97 . ?
C16A H16A 0.96 . ?
C16A H16B 0.96 . ?
C16A H16C 0.96 . ?
C16B H16D 0.96 . ?
C16B H16E 0.96 . ?
C16B H16F 0.96 . ?

loop_
    _geom_angle_atom_site_label_1
    _geom_angle_atom_site_label_2
    _geom_angle_atom_site_label_3
    _geom_angle
    _geom_angle_site_symmetry_1
    _geom_angle_site_symmetry_3
    _geom_angle_publ_flag
C1 O1 C2 106.1(3) . . ?
C2 C3 C4 107.3(4) . . ?
C2 C3 H3 129(2) . . ?
C4 C3 H3 124(2) . . ?
C5 O3 H3A 105(3) . . ?
C7 C6 C11 119.7(4) . . ?
C7 C6 C1 118.8(4) . . ?
C11 C6 C1 121.5(3) . . ?
C10 O4 C13 121.5(4) . . ?
C8 C9 C10 119.9(4) . . ?
C8 C9 H9 124(2) . . ?
C10 C9 H9 116(2) . . ?
O2 C5 O3 124.9(3) . . ?
O2 C5 C2 122.8(3) . . ?
O3 C5 C2 112.3(4) . . ?
C9 C8 C7 121.2(4) . . ?
C9 C8 C12 119.9(3) . . ?
C7 C8 C12 119.0(4) . . ?
C6 C7 C8 119.0(4) . . ?
C6 C7 H7 124(2) . . ?
C8 C7 H7 117(2) . . ?
C4 C1 O1 110.0(3) . . ?
C4 C1 C6 133.3(3) . . ?
O1 C1 C6 116.7(4) . . ?
C10 C11 C6 120.6(4) . . ?
C10 C11 H11 122(2) . . ?
C6 C11 H11 117(2) . . ?
O4 C10 C9 115.4(3) . . ?
O4 C10 C11 125.0(4) . . ?
C9 C10 C11 119.6(4) . . ?
C3 C2 O1 110.0(3) . . ?
C3 C2 C5 134.1(4) . . ?
O1 C2 C5 115.8(4) . . ?
N1 C12 C8 178.9(5) . . ?
C1 C4 C3 106.6(4) . . ?
C1 C4 H4 127(2) . . ?
C3 C4 H4 126(2) . . ?
C14 C13 O4 111.3(6) . . ?
C14 C13 H13A 109.4 . . ?
O4 C13 H13A 109.4 . . ?
C14 C13 H13B 109.4 . . ?
O4 C13 H13B 109.4 . . ?
H13A C13 H13B 108 . . ?
C13 C14 C15 121.5(9) . . ?
C13 C14 H14A 107 . . ?
C15 C14 H14A 107 . . ?
C13 C14 H14B 107 . . ?
C15 C14 H14B 107 . . ?
H14A C14 H14B 106.7 . . ?
C16A C15 C14 115.2(16) . . ?
C16B C15 C14 125.1(19) . . ?
C16A C15 H15A 108.5 . . ?
C14 C15 H15A 108.5 . . ?
C16A C15 H15B 108.5 . . ?
C14 C15 H15B 108.5 . . ?
H15A C15 H15B 107.5 . . ?
C15 C16A H16A 109.5 . . ?
C15 C16A H16B 109.5 . . ?
H16A C16A H16B 109.5 . . ?
C15 C16A H16C 109.5 . . ?
H16A C16A H16C 109.5 . . ?
H16B C16A H16C 109.5 . . ?
C15 C16B H16D 109.5 . . ?
C15 C16B H16E 109.5 . . ?
H16D C16B H16E 109.5 . . ?
C15 C16B H16F 109.5 . . ?
H16D C16B H16F 109.5 . . ?
H16E C16B H16F 109.5 . . ?

loop_
    _geom_torsion_atom_site_label_1
    _geom_torsion_atom_site_label_2
    _geom_torsion_atom_site_label_3
    _geom_torsion_atom_site_label_4
    _geom_torsion
    _geom_torsion_site_symmetry_1
    _geom_torsion_site_symmetry_2
    _geom_torsion_site_symmetry_3
    _geom_torsion_site_symmetry_4
    _geom_torsion_publ_flag
C10 C9 C8 C7 0.3(6) . . . . ?
C10 C9 C8 C12 179.4(4) . . . . ?
C11 C6 C7 C8 -0.8(6) . . . . ?
C1 C6 C7 C8 178.8(3) . . . . ?
C9 C8 C7 C6 0.1(6) . . . . ?
C12 C8 C7 C6 -179.0(4) . . . . ?
C2 O1 C1 C4 0.2(4) . . . . ?
C2 O1 C1 C6 179.3(3) . . . . ?
C7 C6 C1 C4 -7.7(6) . . . . ?
C11 C6 C1 C4 171.9(4) . . . . ?
C7 C6 C1 O1 173.5(3) . . . . ?
C11 C6 C1 O1 -6.9(5) . . . . ?
C7 C6 C11 C10 1.1(6) . . . . ?
C1 C6 C11 C10 -178.5(3) . . . . ?
C13 O4 C10 C9 175.9(5) . . . . ?
C13 O4 C10 C11 -3.6(7) . . . . ?
C8 C9 C10 O4 -179.5(4) . . . . ?
C8 C9 C10 C11 0.0(6) . . . . ?
C6 C11 C10 O4 178.7(4) . . . . ?
C6 C11 C10 C9 -0.7(6) . . . . ?
C4 C3 C2 O1 -0.1(5) . . . . ?
C4 C3 C2 C5 -176.4(4) . . . . ?
C1 O1 C2 C3 -0.1(4) . . . . ?
C1 O1 C2 C5 177.0(3) . . . . ?
O2 C5 C2 C3 173.2(4) . . . . ?
O3 C5 C2 C3 -5.2(6) . . . . ?
O2 C5 C2 O1 -2.9(5) . . . . ?
O3 C5 C2 O1 178.7(3) . . . . ?
O1 C1 C4 C3 -0.3(5) . . . . ?
C6 C1 C4 C3 -179.2(4) . . . . ?
C2 C3 C4 C1 0.2(5) . . . . ?
C10 O4 C13 C14 -93.3(7) . . . . ?
O4 C13 C14 C15 -177.1(8) . . . . ?
C13 C14 C15 C16A 73(2) . . . . ?
C13 C14 C15 C16B 172(2) . . . . ?

_shelx_res_file
;
TITL SIR2014 run in space group P -1
    shelx.res
    created by SHELXL-2019/3 at 09:18:04 on 20-Jun-2023
CELL  0.71073   4.8371  11.7691  13.9543   70.803   86.010   80.261
ZERR     2.00   0.0004   0.0008   0.0007    0.005    0.006    0.007
LATT   1
SFAC  C    H    N    O
UNIT  32 30 2 8
MERG   2
SHEL 0.85 100
DELU  0.02 0.02 C15 C16A
FMAP   2
PLAN  200
ACTA
BOND   $H
CONF
LIST   4
L.S.  10
WGHT    0.089700    0.185100
FVAR       0.70179
O1    4    0.146955    0.868851    0.708748    11.00000    0.07178    0.09703 =
         0.07425   -0.02876   -0.02409   -0.00468
C3    1    0.093188    0.697456    0.684796    11.00000    0.09410    0.10767 =
         0.09602   -0.04366   -0.02588   -0.01158
O3    4   -0.323820    0.843346    0.536684    11.00000    0.09280    0.11530 =
         0.09810   -0.04316   -0.03959   -0.00732
C6    1    0.499537    0.808876    0.837181    11.00000    0.06860    0.08969 =
         0.06242   -0.02362   -0.01663   -0.00580
O2    4   -0.265699    1.006924    0.577274    11.00000    0.08554    0.10913 =
         0.08138   -0.03675   -0.02844   -0.00516
O4    4    0.711412    1.073258    0.880676    11.00000    0.12283    0.08858 =
         0.14123   -0.02682   -0.05173   -0.01004
C9    1    0.843595    0.866675    0.958810    11.00000    0.08028    0.09531 =
         0.08385   -0.03311   -0.02770   -0.00789
C5    1   -0.204862    0.899129    0.585816    11.00000    0.07275    0.10754 =
         0.06182   -0.03295   -0.01130   -0.01233
C8    1    0.831500    0.747577    0.970310    11.00000    0.07847    0.09390 =
         0.07487   -0.02284   -0.02631   -0.00239
C7    1    0.659894    0.716946    0.910023    11.00000    0.08961    0.08400 =
         0.08049   -0.02283   -0.02526   -0.00740
C1    1    0.322743    0.776012    0.772285    11.00000    0.07103    0.09232 =
         0.07102   -0.02647   -0.01690   -0.00411
C11   1    0.510011    0.929341    0.826477    11.00000    0.07820    0.08607 =
         0.07216   -0.02140   -0.01786    0.00204
C10   1    0.682724    0.958375    0.886715    11.00000    0.08098    0.08783 =
         0.08400   -0.02793   -0.02261   -0.00988
C2    1    0.008093    0.816588    0.655794    11.00000    0.07109    0.10748 =
         0.07227   -0.03735   -0.02131   -0.01012
C12   1    1.002394    0.651499    1.045222    11.00000    0.11228    0.09841 =
         0.10369   -0.02980   -0.04887   -0.00425
C4    1    0.296767    0.670282    0.759761    11.00000    0.10161    0.09539 =
         0.09297   -0.03123   -0.04225    0.00228
C13   1    0.573315    1.175588    0.806088    11.00000    0.15908    0.10241 =
         0.16232   -0.01514   -0.05972   -0.00280
AFIX  23
H13A  2    0.402904    1.155825    0.786980    11.00000   -1.20000
H13B  2    0.521024    1.241879    0.833839    11.00000   -1.20000
AFIX   0
C14   1    0.741861    1.212454    0.721125    11.00000    0.21430    0.25322 =
         0.14682    0.02401   -0.04950    0.01183
AFIX  23
H14A  2    0.787259    1.144516    0.695040    11.00000   -1.20000
H14B  2    0.916179    1.224509    0.744016    11.00000   -1.20000
AFIX   0
N1    3    1.137673    0.577316    1.104786    11.00000    0.17609    0.11236 =
         0.13597   -0.02672   -0.08882    0.00408
C15   1    0.646852    1.323149    0.632959    11.00000    0.30978    0.20301 =
         0.23476   -0.02420   -0.07634    0.00693
AFIX  23
H15A  2    0.770829    1.321783    0.575508    11.00000   -1.20000
H15B  2    0.460310    1.318431    0.614650    11.00000   -1.20000
AFIX   0
PART    1
C16A  1    0.640890    1.418877    0.647324    10.65000    0.45683    0.24454 =
         0.24535   -0.14867   -0.18086    0.13807
AFIX  33
H16A  2    0.577984    1.484386    0.587205    10.65000   -1.50000
H16B  2    0.514389    1.422640    0.702727    10.65000   -1.50000
H16C  2    0.825539    1.425999    0.663505    10.65000   -1.50000
AFIX   0
PART    2
C16B  1    0.795271    1.368437    0.559205    10.35000    0.26870    0.21952 =
         0.10719    0.00661    0.07290   -0.03505
AFIX  33
H16D  2    0.687281    1.438583    0.512951    10.35000   -1.50000
H16E  2    0.952514    1.392336    0.581839    10.35000   -1.50000
H16F  2    0.861413    1.309604    0.525483    10.35000   -1.50000
AFIX   0
PART    0
H3    2    0.035808    0.640901    0.663657    11.00000    0.09092
H9    2    0.967174    0.891715    0.996950    11.00000    0.08830
H7    2    0.662182    0.635609    0.921376    11.00000    0.07308
H11   2    0.390992    0.989594    0.778317    11.00000    0.07573
H4    2    0.395395    0.593762    0.792526    11.00000    0.08827
H3A   2   -0.465595    0.900909    0.501568    11.00000    0.13619
HKLF    4


REM  SIR2014 run in space group P -1
REM wR2 = 0.2115, GooF = S = 1.025, Restrained GooF = 1.026 for all data
REM R1 = 0.0678 for 1238 Fo > 4sig(Fo) and 0.1381 for all 2523 data
REM 223 parameters refined using 1 restraints

END

WGHT      0.0895      0.1863

REM Highest difference peak  0.374,  deepest hole -0.182,  1-sigma level  0.035
Q1    1   0.6641  1.2846  0.7789  11.00000  0.05    0.37
Q2    1   0.3065  1.1657  0.8223  11.00000  0.05    0.12
Q3    1   0.5898  1.3643  0.6777  11.00000  0.05    0.11
Q4    1   0.8997  1.3049  0.7867  11.00000  0.05    0.10
Q5    1   0.1292  0.9824  0.7023  11.00000  0.05    0.10
Q6    1   1.1976  0.5212  1.0254  11.00000  0.05    0.10
Q7    1   0.3872  0.8561  0.8813  11.00000  0.05    0.10
Q8    1   0.6547  1.4801  0.6860  11.00000  0.05    0.09
Q9    1  -0.3278  0.7338  0.5373  11.00000  0.05    0.09
Q10   1   0.5365  1.2134  0.6960  11.00000  0.05    0.09
Q11   1   0.8658  0.8875  1.0235  11.00000  0.05    0.08
Q12   1   0.8372  0.9262  0.8200  11.00000  0.05    0.08
Q13   1   0.8619  1.0721  0.8171  11.00000  0.05    0.08
Q14   1   0.5406  0.6296  0.9568  11.00000  0.05    0.08
Q15   1   1.1397  1.4179  0.6393  11.00000  0.05    0.08
Q16   1   0.5644  1.6392  0.5193  11.00000  0.05    0.08
Q17   1   0.9685  0.5210  1.0269  11.00000  0.05    0.08
Q18   1  -0.1325  0.6124  0.6923  11.00000  0.05    0.08
Q19   1   0.8716  1.2450  0.6625  11.00000  0.05    0.08
Q20   1  -0.6422  0.9590  0.5841  11.00000  0.05    0.08
Q21   1   0.9891  1.2990  0.5643  11.00000  0.05    0.07
Q22   1   0.6459  1.1409  0.7535  11.00000  0.05    0.07
Q23   1  -0.3424  1.0764  0.5963  11.00000  0.05    0.07
Q24   1   0.9540  0.7880  0.8432  11.00000  0.05    0.07
Q25   1   1.0854  1.4826  0.5821  11.00000  0.05    0.07
Q26   1   0.8441  1.4563  0.6630  11.00000  0.05    0.07
Q27   1   1.1962  0.7079  1.1065  11.00000  0.05    0.07
Q28   1   0.4534  1.1241  0.7213  11.00000  0.05    0.07
Q29   1   1.0155  1.4027  0.5515  11.00000  0.05    0.07
Q30   1  -0.1182  0.8694  0.7632  11.00000  0.05    0.07
Q31   1   1.2445  0.7556  0.9584  11.00000  0.05    0.07
Q32   1   0.8568  0.6236  1.2088  11.00000  0.05    0.07
Q33   1   0.9855  1.0809  0.8848  11.00000  0.05    0.07
Q34   1   0.5058  1.0425  0.9564  11.00000  0.05    0.07
Q35   1   0.6880  1.5521  0.6053  11.00000  0.05    0.07
Q36   1   0.0894  0.5241  0.6855  11.00000  0.05    0.07
Q37   1   0.5891  1.4100  0.7336  11.00000  0.05    0.07
Q38   1   0.8602  0.5452  0.8985  11.00000  0.05    0.07
Q39   1  -0.1909  0.8944  0.3923  11.00000  0.05    0.07
Q40   1   1.2284  0.5891  1.1065  11.00000  0.05    0.07
Q41   1   1.0459  0.5758  0.9393  11.00000  0.05    0.07
Q42   1   0.9831  1.2892  0.6579  11.00000  0.05    0.07
Q43   1   0.3707  0.9175  0.6631  11.00000  0.05    0.07
Q44   1   0.6248  0.5853  0.8972  11.00000  0.05    0.07
Q45   1   1.0684  0.9633  0.8713  11.00000  0.05    0.06
Q46   1   0.3426  1.4476  0.6358  11.00000  0.05    0.06
Q47   1   1.0898  1.2705  0.4936  11.00000  0.05    0.06
Q48   1  -0.3951  0.9690  0.6428  11.00000  0.05    0.06
Q49   1   0.8328  0.6645  0.8636  11.00000  0.05    0.06
Q50   1   0.8290  0.6666  1.0894  11.00000  0.05    0.06
Q51   1   0.3244  0.5983  0.6371  11.00000  0.05    0.06
Q52   1   0.1402  0.9411  0.8203  11.00000  0.05    0.06
Q53   1   0.1799  1.2596  0.6345  11.00000  0.05    0.06
Q54   1   0.2550  0.8033  0.8244  11.00000  0.05    0.06
Q55   1   1.2189  0.7639  1.0658  11.00000  0.05    0.06
Q56   1   0.3758  1.4006  0.7154  11.00000  0.05    0.06
Q57   1   1.2132  1.2313  0.6936  11.00000  0.05    0.06
Q58   1  -0.2114  1.0327  0.5811  11.00000  0.05    0.06
Q59   1   0.5580  1.0340  0.6849  11.00000  0.05    0.06
Q60   1  -0.2631  0.9703  0.5974  11.00000  0.05    0.06
Q61   1   0.4954  1.0158  0.6951  11.00000  0.05    0.06
Q62   1   0.1827  0.7788  0.8339  11.00000  0.05    0.06
Q63   1   0.6418  0.6856  0.9230  11.00000  0.05    0.06
Q64   1   1.0146  0.5784  1.1654  11.00000  0.05    0.06
Q65   1   0.4014  0.4415  0.8843  11.00000  0.05    0.06
Q66   1   1.2122  1.4214  0.5176  11.00000  0.05    0.06
Q67   1   0.0402  1.0393  0.7862  11.00000  0.05    0.06
Q68   1   0.8393  0.9564  1.0817  11.00000  0.05    0.06
Q69   1  -0.5534  0.9546  0.4432  11.00000  0.05    0.06
Q70   1   0.2164  0.9602  0.8560  11.00000  0.05    0.06
Q71   1  -0.1979  0.6544  0.5991  11.00000  0.05    0.05
Q72   1   0.1488  0.8782  0.5414  11.00000  0.05    0.05
Q73   1   0.1687  0.6499  0.6261  11.00000  0.05    0.05
Q74   1   0.4047  1.2183  0.6192  11.00000  0.05    0.05
Q75   1  -0.2277  0.9606  0.6995  11.00000  0.05    0.05
Q76   1  -0.0598  0.9101  0.4956  11.00000  0.05    0.05
Q77   1   0.6230  0.8582  1.0152  11.00000  0.05    0.05
Q78   1   0.2429  0.7340  0.6087  11.00000  0.05    0.05
Q79   1   1.1039  0.8370  0.8971  11.00000  0.05    0.05
Q80   1   1.0344  0.7215  0.9182  11.00000  0.05    0.05
Q81   1   0.9981  1.2236  0.7442  11.00000  0.05    0.05
Q82   1   0.6084  0.8471  0.7227  11.00000  0.05    0.05
Q83   1  -0.6095  0.7591  0.5673  11.00000  0.05    0.05
Q84   1  -0.0510  0.9226  0.6627  11.00000  0.05    0.05
Q85   1   0.1894  1.4355  0.6918  11.00000  0.05    0.05
Q86   1   0.7254  0.7567  0.8001  11.00000  0.05    0.05
Q87   1   0.7963  1.5245  0.7062  11.00000  0.05    0.05
Q88   1   1.2541  0.5997  1.0160  11.00000  0.05    0.05
Q89   1   1.3966  0.6560  1.0578  11.00000  0.05    0.05
Q90   1   1.0209  0.8620  0.8719  11.00000  0.05    0.05
Q91   1   0.7839  0.6007  0.8018  11.00000  0.05    0.05
Q92   1  -0.1322  0.7654  0.7294  11.00000  0.05    0.05
Q93   1   0.4449  0.5502  0.8528  11.00000  0.05    0.05
Q94   1   0.4444  0.5587  0.9732  11.00000  0.05    0.05
Q95   1   0.6046  0.5376  1.0444  11.00000  0.05    0.05
Q96   1  -0.4011  0.9056  0.3686  11.00000  0.05    0.05
Q97   1   1.0380  1.4553  0.4799  11.00000  0.05    0.05
Q98   1   0.2311  0.6819  0.8272  11.00000  0.05    0.05
Q99   1   0.5494  0.7798  0.7603  11.00000  0.05    0.05
Q100  1  -0.3298  0.8507  0.7043  11.00000  0.05    0.05
Q101  1   0.3295  1.0287  0.7578  11.00000  0.05    0.05
Q102  1   0.4968  1.3026  0.5292  11.00000  0.05    0.05
Q103  1   0.5663  0.7517  0.9808  11.00000  0.05    0.05
Q104  1   0.1944  0.4764  0.7867  11.00000  0.05    0.05
Q105  1  -0.2723  1.1616  0.5617  11.00000  0.05    0.05
Q106  1   0.3660  1.0490  0.9181  11.00000  0.05    0.05
Q107  1   0.6214  0.9397  0.7539  11.00000  0.05    0.05
Q108  1   1.2333  0.8437  0.9970  11.00000  0.05    0.05
Q109  1   0.2770  1.1864  0.6349  11.00000  0.05    0.05
Q110  1   0.1884  0.9953  0.5869  11.00000  0.05    0.05
Q111  1   0.4113  1.4584  0.7947  11.00000  0.05    0.05
Q112  1  -0.0200  0.8211  0.4952  11.00000  0.05    0.05
Q113  1   0.4599  0.7961  0.6758  11.00000  0.05    0.05
Q114  1   1.1363  0.8766  0.9574  11.00000  0.05    0.05
Q115  1   0.9770  1.0951  0.5995  11.00000  0.05    0.05
Q116  1  -0.1690  1.0637  0.4625  11.00000  0.05    0.04
Q117  1   0.5762  1.6579  0.5735  11.00000  0.05    0.04
Q118  1   1.1798  0.8585  0.9791  11.00000  0.05    0.04
Q119  1   1.0182  0.9795  0.9818  11.00000  0.05    0.04
Q120  1   0.8945  0.5767  1.1130  11.00000  0.05    0.04
Q121  1   0.6304  1.5196  0.5467  11.00000  0.05    0.04
Q122  1   0.6516  0.4941  0.9756  11.00000  0.05    0.04
Q123  1   0.6439  1.3399  0.4430  11.00000  0.05    0.04
Q124  1   0.7045  0.9441  0.7268  11.00000  0.05    0.04
Q125  1   0.5108  0.4929  0.7777  11.00000  0.05    0.04
Q126  1  -0.5046  0.7390  0.6336  11.00000  0.05    0.04
Q127  1   0.8047  0.7344  0.9275  11.00000  0.05    0.04
Q128  1   0.2702  1.5159  0.7000  11.00000  0.05    0.04
Q129  1   0.9971  0.8020  1.1055  11.00000  0.05    0.04
Q130  1   0.9433  1.2969  0.4428  11.00000  0.05    0.04
Q131  1  -0.2389  0.7968  0.4333  11.00000  0.05    0.04
Q132  1   0.2348  0.5560  0.8547  11.00000  0.05    0.04
Q133  1   0.0043  0.6597  0.7857  11.00000  0.05    0.04
Q134  1  -0.4859  0.8034  0.4816  11.00000  0.05    0.04
Q135  1   0.9916  1.0803  0.7034  11.00000  0.05    0.04
Q136  1  -0.3762  0.7963  0.5542  11.00000  0.05    0.04
Q137  1   0.2137  0.8201  0.6364  11.00000  0.05    0.04
Q138  1   0.3147  1.3446  0.6632  11.00000  0.05    0.04
Q139  1  -0.0056  0.9944  0.5383  11.00000  0.05    0.04
Q140  1   1.0675  0.8989  1.0382  11.00000  0.05    0.04
Q141  1   0.8228  1.0707  0.7193  11.00000  0.05    0.04
Q142  1   0.3212  0.6438  0.7853  11.00000  0.05    0.04
Q143  1   0.3268  0.6863  0.6863  11.00000  0.05    0.03
Q144  1   0.6826  0.5613  0.7415  11.00000  0.05    0.03
Q145  1  -0.4566  0.8574  0.5179  11.00000  0.05    0.03
Q146  1  -0.3651  0.8834  0.5856  11.00000  0.05    0.03
Q147  1   0.7772  1.4502  0.4722  11.00000  0.05    0.03
Q148  1   1.0830  0.6572  1.0545  11.00000  0.05    0.03
Q149  1   0.5547  0.6368  0.6810  11.00000  0.05    0.03
Q150  1   1.2164  0.6556  0.9218  11.00000  0.05    0.03
Q151  1   0.5370  1.1363  0.9732  11.00000  0.05    0.03
Q152  1   0.6369  1.2889  0.6259  11.00000  0.05    0.03
Q153  1   0.3485  0.7251  0.8993  11.00000  0.05    0.03
Q154  1   1.0401  1.2523  0.8550  11.00000  0.05    0.03
Q155  1   1.1194  1.2577  0.8321  11.00000  0.05    0.03
Q156  1   0.4816  0.6139  0.7769  11.00000  0.05    0.03
Q157  1   0.9476  0.8101  0.9408  11.00000  0.05    0.03
Q158  1   0.4611  1.3320  0.9188  11.00000  0.05    0.03
Q159  1   0.6891  0.6942  0.9947  11.00000  0.05    0.03
Q160  1   0.6760  0.6637  1.0232  11.00000  0.05    0.03
Q161  1   1.3622  0.5097  1.0790  11.00000  0.05    0.03
Q162  1   0.2182  0.5501  0.9395  11.00000  0.05    0.03
Q163  1   0.3246  0.7190  0.8023  11.00000  0.05    0.03
Q164  1  -0.5894  0.8399  0.6046  11.00000  0.05    0.03
Q165  1   1.0529  1.1971  0.6691  11.00000  0.05    0.03
Q166  1   0.7398  0.5949  1.1427  11.00000  0.05    0.02
Q167  1   1.1736  1.3118  0.7238  11.00000  0.05    0.02
Q168  1   0.3760  0.9535  0.9659  11.00000  0.05    0.02
Q169  1   0.5196  0.6951  0.8478  11.00000  0.05    0.02
Q170  1  -0.1770  0.8200  0.6465  11.00000  0.05    0.02
Q171  1   0.3742  0.5607  0.7556  11.00000  0.05    0.02
Q172  1   0.3360  1.2925  0.8790  11.00000  0.05    0.01
Q173  1  -0.1371  0.7795  0.5967  11.00000  0.05    0.01
Q174  1   0.8792  0.6346  0.9803  11.00000  0.05    0.01
Q175  1   0.6433  1.0530  0.8311  11.00000  0.05    0.01
Q176  1   0.3303  0.9085  0.7760  11.00000  0.05    0.00
;
_shelx_res_checksum   34292

_shelx_hkl_file
;
   0   0   1 125.655 15.2143  12
   0   0   1 133.407 15.2305  14
   0   0  -2 74.4751 9.34332  12
   0   0   2 74.2773 9.35387  12
   0   0  -2 76.5029 9.35675  14
   0   0   2 76.7482 9.36624  14
   0   0  -3-0.37031 1.83376  12
   0   0  -3 0.37177 1.76093  14
   0   0   3 1.87887 1.86082  12
   0   0   3-1.13056 1.74299  14
   0   0  -4 74.4681 9.18713  14
   0   0   4 65.2732 7.95374  15
   0   0  -4 68.1881 8.00196  25
   0   0  -4 65.2739 8.96560  12
   0   0   5 22.2082 2.75386  21
   0   0  -5 19.8978 4.18982  14
   0   0  -5 20.4389 4.25044  12
   0   0   5 19.0107 2.84456  19
   0   0   5 21.6902 2.90265  15
   0   0  -5 21.3686 2.92407  25
   0   0  -5 23.9442 2.78844  32
   0   0   6 35.0840 4.30480  21
   0   0  -6 29.1727 5.89156  14
   0   0  -6 27.5679 5.65328  12
   0   0   6 30.6944 4.37248  19
   0   0   6 40.0239 4.46830  15
   0   0  -6 35.3203 4.50347  25
   0   0  -6 37.1494 4.32761  32
   0   0   7 37.9845 4.80158  21
   0   0  -7 40.1062 7.07699  12
   0   0  -7 44.6407 7.17758  14
   0   0   7 36.5654 4.91476  19
   0   0   7 40.9154 5.01367  15
   0   0  -7 43.0671 5.06109  25
   0   0  -7 38.3613 4.82323  32
   0   0   8 30.1421 3.98399  21
   0   0   8 26.5074 4.06089  19
   0   0  -8 23.5497 5.79593  12
   0   0  -8 30.5772 6.15378  14
   0   0   8 36.9884 4.34376  15
   0   0  -8 34.6933 4.02510  32
   0   0  -8 31.8451 4.28730  25
   0   0   9 5.70833 1.52444  21
   0   0   9 6.07945 1.61015  19
   0   0  -9 10.0198 4.34657  14
   0   0  -9 4.43013 3.50797  12
   0   0   9 6.69351 2.18892  15
   0   0  -9 10.9837 2.03557  25
   0   0  -9 11.7801 1.82535  32
   0   0  10-0.15737 1.09783  21
   0   0  10 1.32361 1.31534  19
   0   0  10-0.37004 1.90502  15
   0   0 -10 0.27909 1.42669  25
   0   0 -10 1.62393 1.47004  32
   0   0  11 0.70356 1.30012  21
   0   0 -11 2.22537 1.12084  17
   0   0  11 0.47892 1.59474  19
   0   0  11 2.30562 3.14978  30
   0   0  11 7.05894 2.16627  15
   0   0 -11 3.15997 1.77024  25
   0   0 -11 2.22240 1.65456  32
   0   0  12 1.75187 1.40490  21
   0   0  12-2.11312 1.80453  19
   0   0  12 2.53255 3.22911  30
   0   0  12 3.69648 2.25495  15
   0   0 -12 0.70199 1.79734  25
   0   0 -12 2.75344 1.72721  32
   0   0  13-1.15582 1.95642  19
   0   0 -13 2.53465 1.87712  32
   0   0  13 2.89792 2.60939  15
   0   0 -13 0.39131 1.90597  25
   0   0  13 3.63111 1.48451  21
   0   0  14-0.23239 1.41526  21
   0   0 -14 1.49438 1.67296  20
   0   0  14 1.44447 2.79224  15
   0   0  14-1.56848 1.98890  19
   0   0 -14 2.92844 1.92554  32
   0   0 -14-0.43347 2.25831  25
   0   0  15 6.42346 2.31123  19
   0   0 -15 2.86348 2.50486  25
   0   0  15 5.66599 3.01151  15
   0   0  16-1.05711 2.05425  19
   0   0 -16 1.04473 2.44712  25
   0   0  16 6.81734 3.27701  15
   0   0  17 0.37394 2.16117  19
   0   0 -17-2.27357 2.66097  25
   0   0  17 5.50026 3.37131  15
   0   0 -18 1.21783 2.95373  25
   0   0  18 1.21574 3.34034  15
   0   0 -19-2.61578 3.24076  25
   0   0  19 7.30084 3.60647  15
   0   0 -20-3.48433 2.75706  25
   0   0  20 5.86044 3.76935  15
   0   0 -21-0.73598 3.27809  25
   0   1 -21 1.49904 3.24826  25
   0  -1  21-1.98773 3.81553  15
   0   1 -20-0.71272 3.13140  25
   0  -1  20 0.96034 4.16195  15
   0   1 -19-2.01424 2.83029  25
   0  -1  19 0.91771 3.86695  15
   0   1 -18 0.63306 2.79678  25
   0  -1  18 6.08062 3.80196  15
   0   1 -17 2.34905 2.70903  25
   0  -1  17 4.89571 3.60465  15
   0  -1  16-1.44775 2.05778  19
   0   1 -16 3.78830 2.69205  25
   0   1 -15 0.49589 2.35320  25
   0  -1  15-1.36001 2.20134  19
   0  -1  14 1.72943 1.57835  21
   0  -1  14 5.95802 3.05885  15
   0   1 -14 2.71015 2.45597  25
   0  -1  14 1.58505 1.92058  19
   0  -1  13 1.13896 1.38709  21
   0  -1  13-1.46673 1.79844  19
   0  -1  13 0.86086 2.66276  15
   0   1 -13 0.82702 2.19527  25
   0  -1  12 0.62509 1.41533  21
   0   1 -12 1.15160 1.48200  20
   0  -1  12 0.55280 1.57516  19
   0   1 -12 0.67317 1.08500  17
   0  -1  12 3.91524 2.44568  15
   0   1 -12 1.51266 1.60776  32
   0   1 -12-0.74439 2.13616  25
   0   1 -11 0.41349 1.21791  20
   0  -1  11 1.32302 1.26318  21
   0  -1  11-0.25195 1.37810  19
   0   1 -11-0.15577 1.11332  17
   0   1 -11-0.97092 2.89350  28
   0  -1  11 5.42221 2.64016  15
   0   1 -11 3.86774 1.59541  32
   0   1 -11 0.99840 1.78594  25
   0  -1  10 6.45703 1.59270  21
   0  -1  10 7.51589 1.86067  19
   0   1 -10 6.24651 3.18570  28
   0  -1  10 13.1063 2.58425  15
   0   1 -10 3.24856 2.03534  25
   0   1 -10 6.15678 1.72428  32
   0   1  -9-0.89294 1.25606  32
   0  -1   9 3.82197 2.03678  15
   0  -1   9 1.20974 1.09272  21
   0  -1   9-1.83539 1.28454  19
   0   1  -9 0.81264 2.19647  28
   0   1  -9-1.15303 3.00300  14
   0   1  -9-1.14745 3.21010  12
   0   1  -9-1.29915 1.48997  25
   0   1  -8 16.2262 2.15292  32
   0  -1   8 18.0989 2.77675  15
   0  -1   8 12.0994 2.16821  21
   0  -1   8 10.3180 2.28760  19
   0   1  -8 15.1867 1.98055  18
   0   1  -8 16.1009 3.87472  28
   0   1  -8 15.7758 4.27776  14
   0   1  -8 4.18553 3.83589  12
   0   1  -8 17.4398 2.59404  25
   0   1  -7 339.344 40.6616  25
   0  -1   7 339.337 40.4542  21
   0  -1   7 306.434 40.5270  19
   0   1  -7 356.350 40.3758  18
   0   1  -7 321.851 41.6718  28
   0  -1   7 357.699 40.5620  15
   0   1  -7 317.135 42.2368  12
   0   1  -7 368.788 42.4951  14
   0   1  -7 375.638 40.3887  32
   0   1  -6 0.37401 0.89464  32
   0  -1   6 2.26048 0.92605  21
   0  -1   6 1.65873 1.09200  19
   0   1  -6 1.70419 2.17947  28
   0   1  -6 3.99449 3.00443  12
   0   1  -6 1.60593 2.78797  14
   0  -1   6 4.52449 1.57146  15
   0   1  -6 0.99996 1.23054  25
   0   1  -5 113.601 14.3180  25
   0  -1   5 110.768 14.2627  19
   0  -1   5 121.332 14.1857  21
   0   1  -5 136.968 15.3543  28
   0   1  -5 141.629 15.8818  14
   0   1  -5 123.300 15.6892  12
   0  -1   5 133.032 14.3040  15
   0  -1   4-0.38575 0.84337  19
   0   1  -4 0.66939 1.00145  25
   0  -1   4-2.84772 2.69814  12
   0   1  -4-1.67371 2.09459  12
   0   1  -4-2.24286 2.43062  14
   0  -1   4 0.57168 2.26231  14
   0   1  -4-0.40355 1.62378  28
   0  -1   4-0.26514 0.68760  21
   0   1  -3 300.310 34.1390  28
   0   1  -3 283.111 33.4829  25
   0  -1   3 283.490 34.3324  12
   0  -1   3 288.899 34.3623  14
   0   1  -3 301.853 34.3772  14
   0   1  -3 294.811 34.3471  12
   0  -1   2 3.61628 1.80652  12
   0  -1   2 2.64295 1.96572  14
   0   1  -2 2.25129 1.76858  12
   0   1  -2 2.90808 1.83688  14
   0  -1   2 2.74353 1.41004  28
   0   1  -1 353.175 41.0237  12
   0  -1   1 355.427 41.0485  14
   0   1  -1 372.598 41.0532  14
   0  -1   1 329.147 41.0076  12
   0  -1   1 348.713 40.9393  28
   0  -1   0 1576.72 175.726  12
   0  -1   0 1595.94 175.736  14
   0  -1   0 1412.57 175.643  28
   0   1   0 1531.49 175.679  28
   0   1   1 694.299 78.6219  13
   0   1   1 655.309 78.7618  28
   0  -1  -2-0.24982 1.37722  12
   0   1   2 2.00073 1.36683  12
   0  -1  -2-0.24929 1.37433  14
   0   1   2 1.48109 1.24490  28
   0  -1  -3 355.149 44.6550  14
   0   1   3 400.134 44.2232  30
   0  -1  -3 361.805 44.6814  12
   0   1   4 58.5683 8.18949  19
   0   1   4 74.4617 8.59957  30
   0  -1  -4 65.0557 9.15353  14
   0  -1  -4 68.7000 8.22884  25
   0  -1  -4 69.8382 9.21230  12
   0  -1  -4 78.7411 8.17760  32
   0  -1  -5 24.2930 3.16614  25
   0   1   5 23.1518 2.98681  21
   0   1   5 21.3526 3.09658  19
   0   1   5 26.9865 3.70137  30
   0   1   5 24.4610 3.11226  15
   0  -1  -5 26.1735 3.08743  32
   0  -1  -5 24.9323 4.54486  14
   0  -1  -5 20.1222 4.43432  12
   0   1   6 0.57132 0.76279  21
   0  -1  -6 0.65175 1.07613  32
   0   1   6 2.69541 1.09684  15
   0   1   6 0.48246 1.06545  19
   0   1   6 1.38209 1.65906  30
   0  -1  -6 1.43120 2.42682  12
   0  -1  -6-0.71775 2.37825  14
   0  -1  -6 0.83667 1.10413  25
   0   1   7 22.9875 3.03338  21
   0  -1  -7 26.1181 3.17726  32
   0   1   7 21.9177 3.22564  15
   0   1   7 20.8311 3.18876  19
   0   1   7 25.7021 4.05344  30
   0  -1  -7 23.5483 5.18964  12
   0  -1  -7 27.8362 5.34175  14
   0  -1  -7 25.2068 3.34305  25
   0   1   8 7.96463 1.43499  21
   0  -1  -8 9.03000 1.78088  32
   0   1   8 6.97166 1.88474  15
   0   1   8 10.9190 1.74428  19
   0   1   8 5.82194 2.61931  30
   0  -1  -8 8.63835 3.37895  14
   0  -1  -8 8.60352 4.01246  12
   0  -1  -8 5.55368 1.69571  25
   0   1   9 6.40497 1.31447  21
   0  -1  -9 4.30708 1.60989  32
   0   1   9 3.88447 1.85631  15
   0   1   9 2.83391 1.38975  19
   0   1   9 8.90763 2.89445  30
   0  -1  -9 5.43746 3.18821  14
   0  -1  -9 7.58188 3.45279  12
   0  -1  -9 3.45596 1.68539  25
   0   1  10 0.14813 1.03737  21
   0  -1 -10 0.96375 1.52770  32
   0   1  10-0.32810 1.76947  15
   0   1  10-2.12986 1.64256  19
   0   1  10-0.62925 2.98041  30
   0  -1 -10 4.84446 3.38804  12
   0  -1 -10-1.21598 3.04252  14
   0  -1 -10 2.11396 1.67482  25
   0  -1 -11 0.45783 1.63889  32
   0   1  11 1.13920 1.96370  15
   0  -1 -11 0.27676 0.80278  17
   0   1  11-0.47516 1.67277  19
   0   1  11 1.40478 2.68469  30
   0  -1 -11-1.20003 1.81318  25
   0   1  11 0.66363 1.09858  21
   0  -1 -12 3.52384 1.97686  32
   0   1  12 2.12061 2.27849  15
   0   1  12 3.41493 1.70861  19
   0   1  12 5.15139 1.50545  21
   0  -1 -12 1.68847 1.89685  25
   0   1  12 1.54337 2.81324  30
   0   1  13 20.0222 2.81520  21
   0   1  13 17.6250 3.48207  15
   0   1  13 10.6562 3.01770  19
   0  -1 -13 21.5038 3.41114  25
   0  -1 -13 16.6782 3.10592  32
   0   1  14 3.52670 1.54556  21
   0   1  14 1.52749 1.92630  19
   0  -1 -14 5.22120 2.28013  32
   0   1  14 5.68640 2.54675  15
   0  -1 -14-0.41873 2.12093  25
   0   1  15-1.65067 2.01550  19
   0  -1 -15 5.61822 2.29934  32
   0  -1 -15 1.38579 2.41120  25
   0   1  15 2.33252 2.79044  15
   0   1  16 1.41730 2.05324  19
   0  -1 -16 0.74816 2.09862  20
   0  -1 -16 1.50566 2.26914  25
   0   1  16 2.21561 3.22877  15
   0   1  17 10.9466 2.77432  19
   0  -1 -17 0.54725 2.79816  25
   0   1  17 6.82360 3.45892  15
   0   1  18 2.79339 2.28013  19
   0   1  18 4.01790 3.10920  15
   0  -1 -18 2.96459 2.73267  25
   0   1  19 6.02191 3.42503  15
   0  -1 -19 2.55314 2.87890  25
   0   1  20 5.07167 3.83795  15
   0  -1 -20-2.04609 2.99750  25
   0  -1 -21 0.72278 3.17670  25
   0  -1 -22-0.75486 3.36216  25
   0  -2  21-2.17729 4.14261  15
   0   2 -21 0.76293 3.39744  25
   0  -2  20-2.64314 4.28643  15
   0   2 -20 0.72920 3.28981  25
   0  -2  19-0.48943 3.84235  15
   0   2 -19-1.39272 3.52324  25
   0  -2  18 3.25648 3.89112  15
   0   2 -18-2.61351 2.91104  25
   0  -2  17 3.50799 3.76223  15
   0   2 -17 4.25805 2.91743  25
   0  -2  16 1.64172 3.24937  15
   0   2 -16-2.25112 2.60519  25
   0  -2  15 3.43555 3.52209  15
   0   2 -15-1.55224 2.39584  25
   0  -2  15-1.72171 2.25522  19
   0  -2  14 0.52869 1.56906  21
   0  -2  14 4.43127 3.06842  15
   0   2 -14 1.43487 2.61193  25
   0  -2  14 0.96974 1.81387  19
   0  -2  13 1.46852 1.44803  21
   0  -2  13-0.93972 2.70242  15
   0   2 -13 4.78362 2.57772  25
   0  -2  13 1.85270 1.79381  19
   0   2 -13 1.29866 1.45314  17
   0   2 -12 1.42273 1.37864  17
   0  -2  12 1.42849 1.61966  19
   0  -2  12-0.44966 1.46130  21
   0  -2  11 0.52502 1.42095  19
   0   2 -11 0.94633 1.34159  17
   0  -2  11-0.82014 1.28479  21
   0   2 -11-0.18963 1.21204  20
   0   2 -11 1.53485 1.34598  32
   0  -2  10 2.19968 1.43519  19
   0   2 -10 2.85698 2.59241  28
   0  -2  10 7.97947 2.78211  15
   0  -2  10 1.66923 1.29448  21
   0   2 -10 2.19078 1.25619  20
   0   2 -10 3.63629 1.38764  32
   0  -2   9 1.10619 1.38734  19
   0   2  -9 5.24421 2.98421  28
   0  -2   9 7.36275 2.35855  15
   0  -2   9 4.65972 1.38363  21
   0   2  -9 3.10942 1.19570  20
   0   2  -9 2.43238 1.24524  32
   0   2  -8 25.4598 5.54005  12
   0   2  -8 20.0198 5.32489  14
   0  -2   8 24.3863 2.86322  21
   0   2  -8 17.9802 2.73488  20
   0  -2   8 18.0563 3.03119  19
   0   2  -8 23.0372 2.72481  18
   0   2  -8 25.4479 4.78935  28
   0  -2   8 29.7300 3.41604  15
   0   2  -8 11.2087 2.55848   4
   0   2  -8 23.2850 2.66589  32
   0   2  -7 218.286 24.8506  12
   0   2  -7 194.511 24.5224  14
   0  -2   7 192.371 22.3355  21
   0   2  -7 157.539 22.2718  20
   0  -2   7 187.442 22.4573  19
   0   2  -7 237.454 22.3291  18
   0   2  -7 201.323 23.8832  28
   0  -2   7 210.415 22.5210  15
   0   2  -7 155.859 22.3184   2
   0   2  -7 160.571 22.4140   4
   0   2  -7 214.115 22.2052  32
   0  -2   6 40.9256 5.72571  19
   0   2  -6 54.5347 5.60482  18
   0  -2   6 43.1729 5.61599  21
   0   2  -6 42.7211 7.00463  28
   0   2  -6 50.5150 7.65103  12
   0   2  -6 49.0036 7.56498  14
   0  -2   6 41.1208 5.83087  15
   0   2  -5 10.0747 3.11446  28
   0  -2   5 10.2257 2.06926  19
   0   2  -5 19.3118 2.02623  18
   0  -2   5 9.46963 3.76890  12
   0  -2   5 6.33604 3.26956  14
   0   2  -5 18.2482 4.04757  14
   0   2  -5 12.8652 3.99427  12
   0   2  -4 325.392 33.5231  28
   0  -2   4 250.676 32.7456  26
   0  -2   4 284.880 33.8692  12
   0   2  -4 319.380 33.8920  14
   0  -2   4 293.652 33.8832  14
   0   2  -4 286.289 33.7066  12
   0  -2   4 257.719 32.4266  19
   0   2  -4 297.135 32.5263  22
   0   2  -3 57.7826 6.53601  31
   0  -2   3 46.2112 6.74317  26
   0  -2   3 43.2944 7.45418  12
   0   2  -3 58.0583 7.69307  14
   0   2  -3 56.1998 7.58477  12
   0  -2   3 58.7165 7.72848  14
   0  -2   3 50.1621 7.33771  28
   0   2  -3 53.3676 7.28924  28
   0   2  -3 56.8214 6.60196  22
   0  -2   2 10.8861 1.88584  15
   0   2  -2 10.9628 2.09124  26
   0  -2   2 10.3005 1.95350  26
   0   2  -2 11.2176 2.87834  14
   0  -2   2 8.29657 2.78331  14
   0   2  -2 15.8901 3.07833  12
   0  -2   2 8.69542 2.55183  12
   0  -2   2 12.2445 2.56264  28
   0   2  -2 14.5725 1.87509  22
   0  -2   1 188.443 25.4222  14
   0   2  -1 234.706 25.5307  14
   0   2  -1 230.651 25.5126  12
   0  -2   1 210.599 25.5011  12
   0  -2   1 217.992 25.3550  28
   0  -2   1 206.590 24.9662  26
   0   2  -1 216.004 25.0094  26
   0  -2   0 628.355 71.9299  14
   0  -2   0 644.897 71.9423  12
   0  -2   0 545.138 71.5191  13
   0   2   0 538.743 71.5709  13
   0   2   0 677.559 71.8709  28
   0  -2   0 658.749 71.8399  28
   0   2   0 711.048 71.6033  26
   0   2   1 709.739 85.4622  28
   0  -2  -1 722.243 85.1856  13
   0   2   1 766.278 85.2139  13
   0   2   2 969.395 112.618  28
   0  -2  -2 880.484 112.269  30
   0  -2  -2 1025.73 112.798  14
   0  -2  -2 1018.70 112.790  12
   0   2   2 1032.65 112.337  13
   0  -2  -3 1762.97 218.480  28
   0  -2  -3 1761.60 218.091  30
   0   2   3 2065.65 218.153  30
   0   2   3 1926.91 218.584  28
   0  -2  -3 1926.88 218.751  14
   0  -2  -3 1903.67 218.749  12
   0  -2  -4 524.692 68.6502  30
   0   2   4 659.295 68.7945  30
   0  -2  -4 540.807 69.1659  28
   0  -2  -4 612.966 68.4879  25
   0  -2  -4 594.974 69.4820  12
   0  -2  -4 601.221 69.4779  14
   0   2   5 21.3694 2.80902  21
   0   2   5 23.0633 2.97317  19
   0   2   5 29.3570 3.50987  30
   0  -2  -5 16.1278 3.82801  28
   0   2   5 16.9623 2.88317  15
   0  -2  -5 22.7642 3.01656  25
   0  -2  -5 19.4517 4.42926  12
   0  -2  -5 22.4797 4.36207  14
   0  -2  -5 31.9894 3.04644  32
   0   2   6 61.9694 7.84188  21
   0   2   6 60.6979 7.95409  19
   0  -2  -6 64.6045 9.08427  28
   0   2   6 68.9322 8.52710  30
   0  -2  -6 63.8798 9.45686  14
   0   2   6 65.2813 7.89214  15
   0  -2  -6 71.5215 8.05166  25
   0  -2  -6 63.1898 9.45831  12
   0  -2  -6 76.1276 7.97549  32
   0  -2  -7 5.82872 1.44322  32
   0   2   7 4.12418 1.27361  15
   0   2   7 4.10860 0.98394  21
   0   2   7 4.14935 1.23659  19
   0  -2  -7 4.17984 2.49987  28
   0   2   7 2.97530 1.88796  30
   0  -2  -7 3.58570 1.31863  25
   0  -2  -7-0.83644 2.59670  14
   0  -2  -7 2.51048 2.86537  12
   0   2   7 2.12726 1.08964   4
   0  -2  -8 22.3953 2.66844  32
   0   2   8 22.7853 2.56720  15
   0   2   8 19.9480 2.36871  21
   0   2   8 22.3754 2.61958  19
   0   2   8 21.8380 3.50926  30
   0  -2  -8 15.9619 4.19684  28
   0  -2  -8 17.2115 2.64811  25
   0  -2  -8 11.4024 4.16136  12
   0  -2  -8 14.2968 4.22787  14
   0   2   8 9.05068 2.35650   4
   0   2   8 8.55147 2.43110   2
   0  -2  -9 3.65293 1.56711  32
   0   2   9-0.13221 1.49526  15
   0   2   9-0.88744 1.00806  21
   0   2   9 0.93458 1.24535  19
   0   2   9-1.00734 2.24297  30
   0  -2  -9-0.67283 1.44038  25
   0  -2  -9 1.07399 3.00469  12
   0  -2  -9 3.23179 3.56594  14
   0  -2  -9 0.15559 0.80355   3
   0   2   9 1.40084 0.85712   2
   0  -2  -9 0.12239 0.51700   1
   0  -2 -10 43.4360 4.99852  25
   0   2  10 31.7200 4.75111  19
   0   2  10 26.2956 5.63481  30
   0   2  10 34.8192 4.52978  21
   0   2  10 39.7104 4.78266  15
   0  -2 -10 32.4089 7.11156  12
   0  -2 -10 22.8754 6.57396  14
   0   2  10 26.9796 7.21501  12
   0   2  10 28.1410 6.92740  14
   0  -2 -10 40.2130 4.73716  32
   0   2  11-0.16029 1.09370  21
   0   2  11-2.56106 2.92541  30
   0   2  11-3.24119 1.90571  15
   0   2  11 0.93583 1.48393  19
   0  -2 -11 3.20956 1.61979  25
   0  -2 -11 4.82488 1.93108  32
   0   2  12-0.17761 1.21761  21
   0  -2 -12 3.63899 3.16442  28
   0   2  12-0.19095 2.07251  15
   0   2  12 3.87661 1.71072  19
   0  -2 -12 1.62725 1.78440  25
   0  -2 -12 4.56215 2.07982  32
   0   2  13 4.29247 1.63787  21
   0  -2 -13 1.31546 3.75493  28
   0   2  13 6.52909 2.56653  15
   0  -2 -13 10.0630 2.39919  32
   0  -2 -13 8.00220 2.56177  25
   0   2  13 8.50321 2.23615  19
   0   2  14 0.30869 2.02932  19
   0   2  14 1.67848 2.29366  15
   0  -2 -14 5.66731 2.32286  32
   0   2  14 1.48915 1.47189  21
   0  -2 -14 0.80793 2.07324  25
   0   2  15-0.66809 1.97899  19
   0  -2 -15-1.33781 2.21179  25
   0  -2 -15 3.98912 2.29002  32
   0   2  15 5.24819 2.72989  15
   0   2  16 7.53893 2.65159  19
   0  -2 -16 6.85251 2.97077  25
   0  -2 -16 5.77370 2.58672  32
   0   2  16 6.18449 2.95310  15
   0   2  17 7.12687 2.46972  19
   0  -2 -17 3.73948 2.84925  25
   0  -2 -17 4.53573 2.52828  32
   0   2  17-0.63594 3.04956  15
   0   2  18 6.36051 2.46027  19
   0   2  18 2.72672 2.94322  15
   0  -2 -18-0.57965 2.56953  25
   0   2  19 1.67139 2.24117  19
   0  -2 -19-0.62484 3.19335  25
   0   2  19 1.81237 3.42556  15
   0  -2 -20 0.66893 2.90004  25
   0  -2 -21-0.70717 3.53978  25
   0  -2 -22 0.74418 3.22625  25
   0  -3  20 1.67855 4.14571  15
   0  -3  19-3.23928 4.37580  15
   0  -3  18-1.98945 3.97461  15
   0  -3  17 3.29746 3.79267  15
   0  -3  16-2.21337 3.65455  15
   0  -3  15-0.82666 3.48293  15
   0  -3  14 3.06148 1.93839  19
   0  -3  14-0.28404 1.67106  21
   0  -3  14 0.76724 3.06290  15
   0   3 -13 1.01724 1.46987  17
   0  -3  13-0.31963 1.74332  19
   0  -3  13-1.58492 1.64164  21
   0  -3  12 2.08886 1.76724  19
   0   3 -12 0.23980 1.42144  17
   0  -3  12 0.48794 1.44604  21
   0  -3  12 2.27695 2.73177  15
   0   3 -11 0.67353 1.47168  17
   0  -3  11 1.13010 1.58370  19
   0  -3  11 0.22387 1.48521  21
   0  -3  11 2.87088 2.66541  15
   0  -3  10 1.04251 1.46280  19
   0  -3  10 4.43459 2.34107  15
   0  -3  10 1.83575 1.38406  21
   0  -3   9 1.29146 1.27136  21
   0   3  -9-0.13189 1.01288  20
   0   3  -9-1.60989 1.26867  18
   0  -3   9 0.48561 1.32420  19
   0  -3   9 2.12093 2.27742  15
   0   3  -9-0.67134 0.73244   2
   0   3  -9 1.98056 1.06644  32
   0   3  -8 27.7918 3.42828  32
   0  -3   8 36.8068 4.32651  15
   0  -3   8 30.6288 4.83398  26
   0  -3   8 31.6547 3.75739  21
   0   3  -8 25.2564 3.55003  20
   0   3  -8 33.5333 3.70706  18
   0  -3   8 25.4379 3.88996  19
   0   3  -8 23.6029 6.12038  12
   0   3  -8 26.0791 6.31708  14
   0   3  -8 26.4141 5.52038  28
   0   3  -8 20.9360 3.79653   2
   0   3  -8 19.1028 3.83485   4
   0   3  -7 6.43265 2.97459  28
   0  -3   7 7.38809 2.17632  26
   0   3  -7 0.91147 1.25338   4
   0   3  -7 1.43773 0.97182   5
   0  -3   7 4.13459 1.20603  21
   0   3  -7 1.93985 1.18871  18
   0  -3   7 1.62135 1.43908  19
   0  -3   7 8.48424 2.25916  15
   0   3  -7 2.15726 0.90222  32
   0  -3   7-1.14045 2.86718  14
   0   3  -7 8.53788 3.70747  12
   0   3  -7-1.07199 3.20470  14
   0  -3   6 88.7715 12.2283  26
   0   3  -6 113.005 11.5862   5
   0  -3   6 73.0624 11.7212  19
   0   3  -6 98.4200 11.7005  18
   0   3  -6 96.1717 13.1207  28
   0   3  -6 105.251 11.5637   9
   0   3  -6 74.6724 13.3492  12
   0   3  -6 95.1967 13.6866  14
   0  -3   6 81.9476 13.6670  12
   0  -3   6 66.3001 13.3384  14
   0   3  -6 108.661 11.8731  31
   0  -3   5 3.82348 1.85075  26
   0   3  -5 6.54523 1.77811  31
   0   3  -5 7.22673 1.11937   9
   0   3  -5-0.65493 2.25958  28
   0  -3   5 7.10246 3.20554  12
   0   3  -5 0.85491 2.69625  14
   0   3  -5 3.40461 3.07854  12
   0  -3   5 4.46184 2.95218  14
   0   3  -5 6.45072 1.83695  22
   0  -3   5 5.24759 1.48867  19
   0   3  -5 6.25977 1.33239  18
   0   3  -4 252.166 28.6317  31
   0  -3   4 253.000 29.7841  28
   0   3  -4 267.368 29.8181  28
   0  -3   4 239.805 28.9467  26
   0  -3   4 205.199 29.8992  14
   0  -3   4 243.287 30.1700  12
   0   3  -4 214.567 29.8533  12
   0   3  -4 247.523 30.1075  14
   0   3  -4 251.712 28.7656  22
   0   3  -3 46.1733 6.32472  28
   0  -3   3 39.7690 6.31676  28
   0  -3   3 40.4907 5.36207  15
   0  -3   3 43.5795 5.55152  26
   0  -3   3 32.0589 6.46114  12
   0  -3   3 36.9002 6.58146  14
   0   3  -3 49.7820 6.99421  12
   0   3  -3 35.7221 6.58985  14
   0   3  -3 47.1277 5.28958  31
   0  -3   2 24.6980 4.05233  28
   0  -3   2 21.2815 3.05504  15
   0   3  -2 20.6900 3.34243  26
   0  -3   2 21.1678 3.18937  26
   0   3  -2 18.9346 4.10554  12
   0  -3   2 11.9966 3.98406  14
   0  -3   2 15.9270 4.14025  12
   0   3  -2 26.2797 4.21377  14
   0   3  -2 25.9519 2.94386  31
   0   3  -1 0.23668 1.28140  26
   0  -3   1 2.23082 1.21902  26
   0  -3   1-0.47107 1.39451  13
   0   3  -1-0.48404 2.00978  12
   0  -3   1 0.49276 2.16624  14
   0   3  -1 3.39825 2.21894  14
   0  -3   1 1.47159 2.09742  12
   0   3  -1-0.41865 1.51377  28
   0  -3   1 0.82853 1.55657  28
   0  -3   1 0.24867 1.32736  15
   0   3   0 1.14336 1.47822  26
   0  -3   0 0.86461 1.95768  12
   0  -3   0 0.43361 1.91292  14
   0  -3   0 1.63645 1.46543  13
   0   3   0 1.02057 1.32997  13
   0   3   0 0.38564 1.65695  28
   0  -3   0 0.75618 1.60178  28
   0  -3   0 3.34671 1.06903  15
   0   3   1 97.7289 11.6628  13
   0  -3  -1 99.7783 11.5973  13
   0   3   1 92.6137 11.9928  28
   0   3   1 94.8231 11.3243  23
   0   3   2 471.569 59.5067  28
   0   3   2 494.386 58.8381  23
   0  -3  -2 461.759 59.0698  13
   0   3   2 510.831 59.1662  13
   0   3   2 552.580 58.8408  19
   0   3   3 369.596 41.8819  19
   0   3   3 344.460 42.6438  28
   0  -3  -3 294.044 42.0897  30
   0  -3  -3 309.224 42.5015  28
   0  -3  -3 332.469 42.8281  14
   0   3   3 356.989 41.8890  23
   0  -3  -3 409.431 41.8409  32
   0   3   3 363.991 42.2757  13
   0  -3  -3 328.663 42.7951  12
   0  -3  -4 1.40591 1.17424  30
   0   3   4-0.98864 1.82166  28
   0   3   4-0.85792 1.10809  30
   0  -3  -4 0.46441 1.74411  28
   0  -3  -4 2.76861 1.23621  32
   0  -3  -4 2.28841 2.18749  12
   0  -3  -4-0.56956 2.21629  14
   0   3   4 0.51932 0.66272  21
   0   3   4 0.66300 0.96970  23
   0  -3  -5-1.96488 2.36694  14
   0  -3  -5 1.31268 2.37192  12
   0   3   5 1.29834 1.16693  23
   0   3   5 1.11041 0.71253  21
   0   3   5 1.12661 2.07645  28
   0   3   5-0.74473 1.17892  30
   0  -3  -5 2.14730 1.94064  28
   0  -3  -5 1.92710 1.32787  30
   0   3   6 173.622 19.9958  21
   0   3   6 177.747 20.1233  19
   0  -3  -6 144.111 20.3498  30
   0   3   6 186.200 20.5662  30
   0  -3  -6 143.715 21.0103  28
   0  -3  -6 181.587 20.1747  25
   0  -3  -6 170.497 21.6780  12
   0  -3  -6 168.897 21.6829  14
   0  -3  -7 23.5732 3.22940  32
   0   3   7 18.8100 3.04394  15
   0   3   7 21.7954 3.00009  21
   0   3   7 25.0263 3.22812  19
   0  -3  -7 18.9769 4.47246  28
   0   3   7 20.9363 3.69589  30
   0  -3  -7 22.7448 3.26059  25
   0  -3  -7 17.2217 4.87346  12
   0  -3  -7 22.3772 4.91129  14
   0   3   7 29.2844 3.00832   5
   0  -3  -8 58.7822 6.28513  32
   0   3   8 44.2162 6.08166  15
   0   3   8 49.8885 6.06332  21
   0   3   8 49.7636 6.24328  19
   0  -3  -8 30.9387 7.31330  28
   0   3   8 54.5534 6.94073  30
   0  -3  -8 50.9699 6.32142  25
   0   3   8 42.1124 7.94681  12
   0  -3  -8 46.4758 8.29656  14
   0   3   8 52.6505 8.32667  14
   0  -3  -8 48.4325 8.44454  12
   0   3   8 52.3127 5.98205   5
   0  -3  -9 90.6322 9.07701  32
   0   3   9 77.9978 8.91020  15
   0   3   9 76.9075 8.87783  21
   0   3   9 75.0261 9.07101  19
   0  -3  -9 47.9090 10.2076  28
   0   3   9 74.8659 9.89034  30
   0  -3  -9 84.0669 9.16175  25
   0  -3  -9 64.0324 11.2812  14
   0  -3  -9 77.0894 11.5260  12
   0   3   9 74.5048 11.4651  14
   0   3   9 69.1756 11.3936  12
   0   3   9 47.3214 9.05304   4
   0  -3 -10 43.7900 4.83150  32
   0   3  10 47.2328 4.66603  15
   0   3  10 38.5199 4.48967  21
   0   3  10 44.1360 4.82807  19
   0  -3 -10 30.4859 6.66434  28
   0   3  10 26.1230 5.44860  30
   0  -3 -10 43.1451 5.01587  25
   0  -3 -10 40.6466 7.75568  12
   0   3  10 37.7698 7.56339  14
   0  -3 -10 22.7832 6.90400  14
   0   3  10 30.5259 7.20687  12
   0   3  10 17.6958 4.57085   4
   0   3  10 24.1331 4.68672   2
   0  -3 -11 15.9848 2.40033  25
   0   3  11 12.7649 2.23778  19
   0  -3 -11 8.68336 3.65188  28
   0   3  11 9.35850 3.04197  30
   0   3  11 12.0936 1.83645  21
   0   3  11 7.97286 2.16591  15
   0  -3 -11 15.8797 2.37635  32
   0  -3 -11 6.28751 1.80843   3
   0   3  11 3.38847 1.54687   4
   0   3  12 5.20075 1.62330  21
   0  -3 -12 4.73355 3.16239  28
   0   3  12 2.85246 2.09354  15
   0   3  12 10.0730 2.20571  19
   0  -3 -12 5.77061 1.94258  25
   0  -3 -12 9.27710 2.28885  32
   0   3  13-0.94960 1.26022  21
   0  -3 -13-0.75914 2.26246  29
   0  -3 -13 1.28049 3.58314  28
   0   3  13 0.79123 2.01735  15
   0  -3 -13 4.99665 2.23187  32
   0  -3 -13 3.21976 1.88318  25
   0   3  13 0.87010 1.65178  19
   0   3  14 4.10084 1.99627  19
   0   3  14 1.34238 2.12867  15
   0  -3 -14 3.99536 2.41490  32
   0   3  14 0.61958 1.41344  21
   0  -3 -14 0.39691 1.97547  25
   0  -3 -15-0.43789 2.10618  25
   0   3  15 1.66880 2.02546  19
   0  -3 -15 4.80519 2.33241  32
   0   3  15 0.73469 2.47072  15
   0  -3 -16 4.80542 2.63921  25
   0   3  16 5.38165 2.47000  19
   0  -3 -16 9.20374 2.84707  32
   0   3  16 4.52563 2.81576  15
   0  -3 -17-1.04894 2.56132  25
   0   3  17 4.21546 2.57200  19
   0  -3 -17 6.91575 2.84138  32
   0   3  17 2.58844 3.00590  15
   0  -3 -18 1.13314 2.72101  25
   0   3  18-1.22015 2.80865  19
   0  -3 -18 5.28484 2.90778  32
   0   3  18 3.82106 3.13388  15
   0  -3 -19 0.61133 2.96409  25
   0   3  19-2.57039 3.27651  19
   0  -3 -20 3.93063 3.06356  25
   0  -3 -21 4.87556 3.60152  25
   0  -3 -22-5.13934 3.56722  25
   0  -4  19 1.71729 4.24139  15
   0  -4  18-0.54973 4.03031  15
   0  -4  17-0.52314 4.17407  15
   0  -4  16 2.86002 3.65861  15
   0  -4  15-0.44705 3.72429  15
   0  -4  14-0.83392 3.52664  15
   0  -4  14-0.91734 1.69968  21
   0  -4  13 0.28587 1.63058  21
   0  -4  13 1.93383 3.23621  15
   0   4 -13 1.17569 1.67625  17
   0  -4  13 1.66462 1.80380  19
   0  -4  12 4.25055 1.80451  21
   0  -4  12 4.28409 3.37108  15
   0  -4  12 2.24265 1.78295  19
   0   4 -12 2.50411 1.73036  17
   0  -4  11-0.98078 1.38364  21
   0  -4  11-0.90153 1.68167  19
   0   4 -11 1.83193 1.77357  17
   0   4 -10-0.74337 1.95477  25
   0  -4  10-0.22507 1.45444  21
   0  -4  10-1.70993 1.52698  19
   0   4 -10 0.98074 1.33748  17
   0  -4  10-0.29998 2.61827  15
   0   4  -9 1.00492 1.84649  25
   0  -4   9 0.41086 1.32423  21
   0  -4   9 5.18779 2.69233  15
   0   4  -9 0.17952 1.39566  18
   0  -4   9 1.85299 1.74600  19
   0   4  -8 3.43451 1.45877   2
   0  -4   8 0.18643 1.25575  21
   0   4  -8 0.68145 1.33303  18
   0  -4   8 0.99152 1.42237  19
   0   4  -8 2.72438 1.83904  25
   0   4  -8-0.98364 2.84820  28
   0   4  -7 19.1244 2.85575  31
   0   4  -7 12.8476 2.03680   5
   0   4  -7 14.8026 2.21074  18
   0  -4   7 7.53415 2.32589  19
   0  -4   7 10.0229 2.81120  26
   0   4  -7 15.1238 2.59403  25
   0  -4   7 2.47280 3.51831  14
   0   4  -7 15.1916 4.98085  14
   0  -4   7 9.84415 4.49219  12
   0   4  -7 5.81603 4.10299  12
   0   4  -7 18.1972 4.39164  28
   0   4  -6 5.02364 2.96217  28
   0   4  -6 11.9136 2.47058  22
   0   4  -6 12.2689 1.84508   5
   0   4  -6 11.8056 1.98335  18
   0  -4   6 12.4567 2.19286  19
   0  -4   6 3.35901 3.25830  12
   0   4  -6 9.57781 4.10146  14
   0  -4   6 5.62503 3.65311  14
   0   4  -6 11.6525 4.01197  12
   0   4  -6 8.32587 1.68412   9
   0  -4   6 9.41374 2.33564  26
   0   4  -6 17.0328 2.49014  31
   0  -4   5 14.6610 2.80380  26
   0   4  -5 18.0846 2.90044  22
   0   4  -5 25.3072 4.37160  28
   0  -4   5 9.52444 3.69475  28
   0  -4   5 13.9031 2.56420  19
   0   4  -5 16.1830 2.54764  18
   0   4  -5 21.9925 2.82667  31
   0   4  -5 16.5853 2.32923   9
   0  -4   5 1.99336 3.64822  14
   0   4  -5 17.2799 4.55760  12
   0  -4   5 18.8519 4.68538  12
   0   4  -5 25.0744 5.02972  14
   0  -4   4 0.57859 1.38806  26
   0  -4   4 2.35771 1.65861  15
   0  -4   4 2.14620 2.31209  28
   0   4  -4-2.09976 2.31792  28
   0   4  -4 0.76234 1.37555  31
   0  -4   4 0.89859 2.59728  14
   0   4  -4 0.87029 2.59290  14
   0  -4   4 1.78859 2.81662  12
   0   4  -4 3.46426 2.79857  12
   0  -4   3 37.6075 6.42397  26
   0   4  -3 44.9235 6.72937  26
   0  -4   3 49.2044 6.32918  15
   0   4  -3 57.3675 7.54783  28
   0  -4   3 56.6285 7.54913  28
   0   4  -3 55.9478 6.20320  31
   0   4  -3 72.5583 8.39238  12
   0  -4   3 50.6523 8.15149  14
   0   4  -3 57.3494 8.00930  14
   0  -4   3 39.4037 7.74662  12
   0   4  -2 23.4104 3.51026  26
   0  -4   2 19.9269 3.28944  26
   0  -4   2 17.0656 3.04534  15
   0  -4   2 28.6473 4.41929  28
   0   4  -2 27.9254 2.93746  31
   0  -4   2 15.0393 3.52744  13
   0  -4   2 11.2511 4.29421  14
   0  -4   2 14.7007 4.22083  12
   0   4  -1 82.6267 9.67121  26
   0  -4   1 69.8525 9.07794  15
   0   4  -1 90.9581 10.2688  28
   0  -4   1 75.8991 10.1093  28
   0   4  -1 77.8878 8.95914  31
   0  -4   1 79.1186 10.4765  14
   0  -4   1 63.8673 9.44452  13
   0  -4   1 85.7478 10.5820  12
   0  -4   0 143.021 16.4416  28
   0   4   0 154.823 16.5147  28
   0   4   0 114.688 15.4537  27
   0  -4   0 130.221 16.5486  14
   0  -4   0 131.422 15.7851  13
   0   4   0 137.384 15.8521  13
   0  -4   0 110.791 16.3606  12
   0  -4   0 128.920 15.3486  15
   0   4   0 158.811 16.0406  26
   0  -4  -1 22.4423 3.28566  15
   0   4   1 20.0978 3.30795  23
   0   4   1 33.6303 3.41128  19
   0   4   1 21.1767 4.18740  28
   0  -4  -1 24.2782 3.71285  13
   0   4   1 30.0935 3.96330  13
   0  -4  -2 92.5599 10.0688  32
   0  -4  -2 71.5597 10.1061  15
   0   4   2 103.410 10.2350  19
   0   4   2 84.6070 10.1810  23
   0   4   2 84.8062 11.1442  28
   0   4   2 85.4224 10.6706  13
   0  -4  -2 70.5242 10.5229  13
   0   4   3 5.83372 1.35916  23
   0   4   3 5.86417 1.55058  19
   0   4   3 7.28412 1.05234  17
   0  -4  -3 6.00074 1.35132  15
   0   4   3 5.90707 2.41138  28
   0  -4  -3 5.03737 2.24322  28
   0   4   3 2.57315 1.00331  29
   0  -4  -3 7.79545 1.42746  32
   0   4   3 5.45253 2.32928  13
   0   4   4 88.6641 10.1485  19
   0  -4  -4 98.6125 10.0811  32
   0  -4  -4 73.2612 11.3645  14
   0   4   4 87.9080 10.1428  23
   0   4   4 79.2797 10.6698  13
   0  -4  -4 77.7019 11.4740  12
   0  -4  -4 72.6039 10.9244  28
   0  -4  -4 62.3213 10.3638  30
   0   4   4 84.9164 11.2085  28
   0  -4  -5 70.6812 7.19180  32
   0   4   5 64.3749 7.25742  23
   0   4   5 67.6208 8.60190  28
   0  -4  -5 38.9185 7.37096  30
   0  -4  -5 62.1560 8.24633  28
   0   4   5 55.1787 7.96771  13
   0  -4  -5 53.2870 8.71871  12
   0  -4  -5 44.2079 8.58889  14
   0  -4  -6 6.55105 3.44272  12
   0  -4  -6 8.17153 3.72824  14
   0  -4  -6 19.7406 2.15415  32
   0   4   6 12.7568 3.41532  28
   0  -4  -6 5.89935 2.82547  28
   0   4   6 7.87832 2.24461  30
   0  -4  -6 9.36267 2.16909  30
   0   4   6 12.1712 1.74082  21
   0   4   6 10.4304 2.04819  23
   0   4   7 34.2911 3.73441  21
   0   4   7 36.2838 4.07137  19
   0   4   7 38.4870 3.76508   9
   0   4   7 36.5851 4.06159  23
   0  -4  -7 28.2126 5.80970  12
   0   4   7 24.5085 5.72508  14
   0   4   7 23.7242 5.59146  12
   0  -4  -7 19.9800 5.53594  14
   0  -4  -7 17.1838 4.13273  30
   0  -4  -7 17.8351 3.79685  29
   0  -4  -7 24.2303 5.09008  28
   0   4   7 22.3791 4.27664  30
   0  -4  -8 1.62306 2.34346  28
   0  -4  -8 2.12210 1.35759  29
   0   4   8 6.38582 1.98622  30
   0  -4  -8 4.15191 1.60025  25
   0   4   8 4.05086 1.67459  23
   0   4   8 3.72005 1.16024  21
   0   4   8 5.13325 1.82658  19
   0   4   8 5.20671 1.20158   9
   0  -4  -8 12.6839 1.91144  32
   0   4   8 7.99226 1.42155   5
   0   4   8 4.06248 3.41158  12
   0  -4  -8 7.07709 3.39656  12
   0  -4  -8 4.04213 3.69554  14
   0   4   8 6.06680 3.62484  14
   0  -4  -9 120.700 21.2614  28
   0  -4  -9 111.408 20.1894  29
   0   4   9 141.830 20.5217  30
   0   4   9 176.714 20.1472  23
   0  -4  -9 188.570 20.1480  25
   0   4   9 166.959 19.8430  21
   0   4   9 171.291 20.0489  19
   0   4   9 162.277 19.7604   9
   0  -4  -9 196.538 20.0275  32
   0   4   9 169.077 22.3212  14
   0  -4  -9 157.834 22.3406  14
   0   4   9 170.204 19.8548  15
   0   4   9 195.539 19.8077   5
   0  -4  -9 154.561 22.1979  12
   0   4   9 146.221 22.0475  12
   0   4  10-0.39655 1.34347   4
   0  -4 -10-0.42230 1.32960  29
   0  -4 -10-1.97182 3.18471  28
   0   4  10-0.96449 1.80995  30
   0  -4 -10 2.53628 1.62828  25
   0   4  10 0.85771 1.05805  21
   0   4  10 0.89756 1.43143  19
   0   4  10-0.65285 0.96453   9
   0  -4 -10 2.49253 1.78190  32
   0   4  10-0.40245 1.38395  15
   0   4  10-0.45221 0.84674  11
   0   4  10 6.19771 3.79852  12
   0  -4 -10 1.22393 3.64500  14
   0  -4 -10-1.22442 3.30911  12
   0   4  10-1.23405 3.33514  14
   0  -4 -11 3.00488 1.89476  29
   0  -4 -11 8.59950 3.49924  28
   0   4  11 4.84436 2.34058  30
   0   4  11 2.99190 1.30936  21
   0   4  11 5.67327 1.94290  19
   0   4  11 2.38805 1.03612   9
   0   4  11 4.49797 1.63531  15
   0  -4 -11 8.58398 2.14385  32
   0  -4 -11 4.27506 1.95765  25
   0   4  11 2.62900 1.74869   4
   0   4  12 4.14149 1.35357  21
   0  -4 -12 1.27436 1.86581  25
   0   4  12 3.66678 1.66099  15
   0   4  12 2.42929 1.96349  19
   0  -4 -12-1.16541 3.16424  28
   0  -4 -12 2.31884 1.89705  29
   0  -4 -12 1.72147 2.30963  32
   0   4  13 2.25615 1.36850  21
   0  -4 -13 8.50226 2.37257  25
   0   4  13 5.41095 2.06032  15
   0   4  13 5.58652 2.16908  19
   0  -4 -13 6.27949 3.76613  28
   0  -4 -13-0.65854 2.11978  29
   0  -4 -13 7.47301 2.41417  32
   0   4  14 7.33079 2.09967  19
   0   4  14-1.43550 2.13849  15
   0   4  14-1.42569 1.35183  21
   0  -4 -14 6.55751 2.54578  32
   0  -4 -14-0.39195 2.02414  25
   0   4  15 1.37540 2.28985  19
   0   4  15-2.46346 2.12152  15
   0   4  15 0.21938 1.40849  21
   0  -4 -15 2.98379 2.42353  32
   0  -4 -15-0.43162 2.09141  25
   0   4  16-1.49782 2.35114  15
   0  -4 -16-1.41884 2.39141  25
   0  -4 -16 4.64389 2.46288  32
   0   4  16-0.36914 2.61256  19
   0   4  17 5.65747 2.77003  15
   0  -4 -17 8.34371 2.89973  32
   0   4  17-1.97006 3.37581  19
   0  -4 -17 2.06244 2.49814  25
   0  -4 -18 1.66871 2.89280  32
   0   4  18-2.50853 3.34924  19
   0  -4 -18 0.55926 2.58663  25
   0  -4 -19-2.10604 2.86767  32
   0   4  19-1.76278 3.14460  19
   0  -4 -19-2.41278 3.09053  25
   0  -4 -20 0.56893 2.73077  20
   0   4  20-1.35600 3.36530  19
   0  -4 -20-3.87896 3.10179  25
   0  -4 -21 0.68765 3.14151  25
   0   4  21-1.42044 2.94708  23
   0   4  22 2.99359 3.47849  23
   0   4  23 1.56193 3.52735  23
   0  -5  19 0.60416 4.53077  15
   0   5 -19 5.26220 3.74280  25
   0  -5  18 12.2637 4.86868  15
   0   5 -18 7.18058 3.88527  25
   0  -5  17-5.03015 4.76903  15
   0   5 -17-4.07772 3.47293  25
   0  -5  16-4.77667 3.93963  15
   0   5 -16-1.29050 2.99928  25
   0  -5  15-0.50043 4.04179  15
   0   5 -15-0.60224 2.71734  25
   0   5 -14 1.11783 2.82825  25
   0  -5  14 0.90478 3.64046  15
   0   5 -14 1.40297 2.06135  17
   0  -5  14 0.65914 1.78507  21
   0   5 -13-6.80810 2.68073  25
   0  -5  13-0.42185 3.43849  15
   0   5 -13 2.34837 1.88548  17
   0  -5  13-0.61986 1.69955  21
   0   5 -12 0.48147 2.28265  25
   0  -5  12-0.39142 3.17516  15
   0   5 -12 1.91249 1.84460  17
   0  -5  12 1.35421 1.91254  19
   0  -5  12 0.28952 1.67600  21
   0   5 -11 1.76313 2.13576  25
   0  -5  11-0.72328 2.89699  15
   0  -5  11-1.28431 1.62343  19
   0   5 -11 1.20541 1.62890  17
   0  -5  11-0.26904 1.60249  21
   0   5 -10-0.40195 1.94901  25
   0  -5  10 1.99658 2.97396  15
   0   5 -10 0.85025 1.53372  17
   0  -5  10 3.08177 1.74013  19
   0  -5  10-0.99486 1.48327  21
   0   5  -9 1.06278 1.66214  17
   0   5  -9 0.85901 1.59717  18
   0  -5   9-0.28999 1.63605  19
   0  -5   9-0.91549 1.46018  21
   0   5  -9-1.10404 1.95346  25
   0   5  -8-0.66632 1.92514  25
   0   5  -8 0.90024 1.52496   2
   0   5  -8-1.63869 1.42682  18
   0  -5   8 1.65191 1.47482  19
   0   5  -7 0.11570 1.34023   5
   0   5  -7 0.77860 1.39943  18
   0  -5   7 0.51509 1.41725  19
   0   5  -7 0.21348 2.27703  31
   0   5  -7-0.33391 2.10295  22
   0  -5   6 21.8914 5.32090  26
   0   5  -6 47.4743 5.03703   5
   0   5  -6 47.5770 5.45505  31
   0  -5   6 37.6094 5.46503  15
   0   5  -6 46.3051 4.96718   9
   0   5  -6 37.9877 5.11263  18
   0  -5   6 30.7669 5.17466  19
   0   5  -6 39.5867 7.11768  28
   0  -5   6 32.4683 7.58266  12
   0   5  -6 27.2099 7.37496  12
   0  -5   6 41.4032 7.76612  14
   0   5  -6 32.0872 7.39614  14
   0  -5   5 7.24853 2.03641  26
   0   5  -5 7.99501 1.81769   5
   0  -5   5 9.96318 3.49164  28
   0   5  -5 7.88663 3.20163  28
   0   5  -5 7.49412 1.77628  18
   0   5  -5 6.88578 1.56554   9
   0  -5   5 8.69003 2.31261  15
   0   5  -5 3.24549 3.31898  14
   0  -5   5 4.51392 3.45401  14
   0  -5   5 1.12349 3.03255  12
   0   5  -5 6.46518 3.57079  12
   0   5  -5 6.24479 2.09029  31
   0   5  -4 6.63970 2.66651  28
   0  -5   4 1.66145 2.38384  28
   0   5  -4 10.8527 1.73341  18
   0  -5   4 2.60395 1.94049  15
   0  -5   4 3.10765 3.03964  14
   0  -5   4-1.03131 3.29016  12
   0   5  -4 4.13582 1.85872  31
   0  -5   4 2.84996 1.76271  26
   0   5  -3 24.6093 4.06574  26
   0  -5   3 26.0578 3.77335  26
   0  -5   3 22.4639 3.51066  15
   0  -5   3 31.5177 5.17898  28
   0   5  -3 29.2550 3.27973  31
   0  -5   3 22.2605 5.13714  12
   0  -5   3 15.8347 4.74134  14
   0  -5   3 9.95320 3.67391  13
   0   5  -2 23.8103 3.98360  26
   0  -5   2 19.1891 3.32008  15
   0  -5   2 20.4953 4.53165  28
   0   5  -2 28.3407 3.17972  31
   0  -5   2 19.5253 3.84101  13
   0  -5   2 17.7762 4.73559  14
   0  -5   2 17.6966 4.79860  12
   0   5  -1 68.2470 8.15941  26
   0  -5   1 56.2138 7.27438  15
   0  -5   1 57.1200 8.43745  28
   0   5  -1 67.0085 8.76413  28
   0   5  -1 61.9675 7.12707  31
   0  -5   1 64.3138 7.92002  13
   0  -5   1 48.1543 8.72627  14
   0  -5   1 39.0732 8.52584  12
   0   5   0-0.21810 0.94643  27
   0   5   0-0.39652 1.69510  26
   0  -5   0 1.94736 1.31370  15
   0  -5   0 0.63389 1.99635  28
   0   5   0-0.70122 1.03882  31
   0   5   0 0.64810 1.98666  28
   0  -5   0 2.43349 0.87748  32
   0   5   0 0.33153 1.80858  13
   0  -5   0 0.32966 1.78253  13
   0  -5   0-2.18078 2.40661  12
   0  -5   0-1.45973 2.35812  14
   0  -5  -1 0.14819 0.93003  32
   0  -5  -1 0.61433 1.28606  15
   0   5   1 2.40828 1.87887  26
   0   5   1-0.60470 1.24977  23
   0   5   1-0.27384 0.77240  27
   0   5   1-0.40151 1.42730  19
   0   5   1 1.27506 2.05936  28
   0  -5  -1 2.08190 2.35108  14
   0  -5  -1-0.60927 1.84096  13
   0  -5  -1-0.69184 2.54807  12
   0   5   1-0.66643 1.70188  13
   0  -5  -2 155.520 17.5116  32
   0  -5  -2 126.975 17.5730  15
   0   5   2 187.509 17.7272  19
   0   5   2 150.081 17.6722  23
   0  -5  -2 120.650 17.9420  13
   0   5   2 166.947 18.2676  13
   0   5   2 143.786 18.7491  28
   0  -5  -3 57.3593 6.33406  32
   0  -5  -3 44.2537 6.35707  15
   0   5   3 64.4359 6.30436  17
   0   5   3 38.4372 6.37251  29
   0  -5  -3 49.0670 7.46822  28
   0   5   3 53.5458 7.80425  28
   0   5   3 50.1923 6.45353  23
   0   5   3 55.0841 7.09893  13
   0  -5  -3 43.4389 7.00649  13
   0   5   3 58.5337 6.51477  19
   0   5   4 2.41674 1.58944  19
   0   5   4 0.80266 0.78679  17
   0   5   4 1.26833 1.31114  23
   0   5   4-0.73980 2.45432  13
   0   5   4-0.69548 2.13770  28
   0  -5  -4 0.77306 1.46016  30
   0  -5  -4 1.26521 2.10046  28
   0  -5  -4 5.40218 1.38542  32
   0  -5  -5 86.1887 8.88888  32
   0   5   5 77.8434 8.95114  19
   0   5   5 73.3177 8.66565  17
   0   5   5 73.4780 8.95385  23
   0  -5  -5 58.9518 10.6235  14
   0   5   5 74.1871 9.73472  13
   0  -5  -5 59.2627 10.5203  12
   0   5   5 62.4055 10.1574  28
   0  -5  -5 65.4137 9.97869  28
   0  -5  -5 59.9926 9.30811  30
   0   5   6 118.700 15.8433  28
   0  -5  -6 96.6701 15.3103  28
   0  -5  -6 96.2246 14.6422  30
   0  -5  -6 88.7959 15.8592  14
   0   5   6 128.883 15.1767  13
   0  -5  -6 98.2953 15.9979  12
   0  -5  -6 144.295 14.3088  32
   0   5   6 125.737 14.3660  23
   0  -5  -7 11.3923 1.83254  32
   0  -5  -7 3.93335 3.39389  14
   0  -5  -7 5.91254 3.54667  12
   0   5   7 9.43904 3.23471  13
   0   5   7 3.28506 1.60478  23
   0  -5  -7 1.56468 2.35141  28
   0   5   7 5.98241 2.90211  28
   0  -5  -7 4.77987 1.87707  30
   0   5   8-0.92234 2.50978  28
   0  -5  -8 0.69510 0.83090  29
   0   5   8 1.06965 1.48587  30
   0  -5  -8 4.60361 1.95311  30
   0  -5  -8 1.69013 2.45898  28
   0   5   8 2.76624 1.60957  19
   0   5   8 3.44352 0.81079  18
   0   5   8 4.76883 1.47781  23
   0   5   8 2.38624 1.05158  21
   0   5   8 3.22438 3.48410  12
   0  -5  -8 2.14435 3.20641  12
   0  -5  -8-1.06993 3.38126  14
   0   5   8-1.06927 3.10311  14
   0   5   8 4.76810 1.44545   5
   0   5   8 4.00003 1.22299   9
   0  -5  -9 18.6880 5.27285  14
   0   5   9 18.7476 5.21932  12
   0   5   9 11.6571 4.30023  14
   0  -5  -9 22.2024 5.34211  12
   0   5   9 16.9969 2.82290  23
   0   5   9 19.6811 2.48139  21
   0   5   9 18.1325 2.91382  19
   0   5   9 18.8263 2.46196   9
   0  -5  -9 17.0594 3.22359  30
   0  -5  -9 22.8599 4.90980  28
   0  -5  -9 6.96142 2.43054  29
   0   5   9 9.38091 2.95047  30
   0   5   9 23.7983 2.59882   5
   0   5  10 29.2007 6.84731  14
   0  -5 -10 26.6969 6.53992  12
   0  -5 -10 24.1341 6.27272  14
   0   5  10 28.0751 6.87582  12
   0   5  10 23.0598 3.86034  23
   0   5  10 28.0831 3.54354  21
   0   5  10 28.8289 4.10026  19
   0   5  10 23.6292 3.43718   9
   0  -5 -10 15.7124 3.74713  29
   0  -5 -10 21.0583 5.23498  28
   0   5  10 18.6249 4.22522  30
   0   5  10 24.7918 3.58339  15
   0  -5 -10 43.3239 4.11480  32
   0   5  10 32.8499 3.59797   5
   0   5  11 1.00693 1.63020   4
   0   5  11 0.48491 1.11939  21
   0   5  11 2.17879 1.68616  23
   0   5  11 0.78495 2.08192  19
   0   5  11 0.48532 1.16807   9
   0   5  11 0.86648 1.40786  15
   0  -5 -11 3.40661 2.10602  32
   0  -5 -11 0.39345 1.24384  29
   0  -5 -11 3.24578 3.31743  28
   0   5  11 1.06039 1.02741  11
   0   5  12-0.68741 1.89069  23
   0   5  12 0.52598 1.11128  21
   0  -5 -12-1.61208 1.81887  25
   0   5  12 1.76694 1.55664  15
   0   5  12-1.70575 2.23061  19
   0  -5 -12-1.16367 3.03053  28
   0  -5 -12-0.47137 1.59698  29
   0  -5 -12 3.70163 2.25439  32
   0   5  13 2.65375 1.36664  21
   0   5  13 4.91916 2.26487  23
   0  -5 -13 1.78294 1.87518  25
   0   5  13 7.22225 1.90136  15
   0   5  13 0.92379 2.22450  19
   0  -5 -13 2.49126 3.27456  28
   0  -5 -13 9.51521 2.44731  32
   0   5  14-3.98826 2.68403  19
   0   5  14-1.75352 2.08271  15
   0   5  14-1.24583 2.28448  23
   0   5  14 1.63338 1.32742  21
   0  -5 -14 5.39769 2.50410  32
   0  -5 -14 1.17848 2.12340  25
   0   5  15-3.21550 2.81996  19
   0   5  15 1.05954 2.14921  15
   0   5  15 0.45412 2.20654  23
   0   5  15 0.21877 1.36932  21
   0  -5 -15 7.53520 2.70212  32
   0  -5 -15 8.62119 2.73711  25
   0   5  16-2.67811 2.76480  19
   0   5  16-1.60521 2.32052  15
   0  -5 -16 4.02847 2.47380  32
   0  -5 -16 3.76867 2.38344  25
   0   5  16 0.98948 2.34493  23
   0   5  17-4.89187 3.01804  19
   0  -5 -17-1.53758 2.77121  25
   0   5  17 2.68421 2.77008  23
   0   5  18-2.11888 3.15842  19
   0  -5 -18 5.70306 3.24301  32
   0  -5 -18 3.33041 2.78564  25
   0   5  18 1.73967 2.65740  23
   0   5  19-3.11697 2.99565  23
   0  -5 -19-0.37524 3.02691  32
   0   5  19-2.23212 3.13475  19
   0   5  20-2.66499 2.92913  23
   0  -5 -20 1.96096 3.29312  32
   0   5  20-1.40150 3.42621  19
   0   5  21-1.93913 3.37751  19
   0  -5 -21 1.25509 3.65507  20
   0   5  21-0.70732 3.54026  23
   0   5  22 3.72622 3.30236  23
   0   5  23 3.11173 3.34355  23
   0   6 -18 2.94902 3.36795  25
   0  -6  18-4.32171 5.14281  15
   0   6 -17-0.71071 3.16810  25
   0  -6  17-2.37955 4.84471  15
   0   6 -16-2.01579 3.11715  25
   0  -6  16-2.27338 4.42806  15
   0   6 -15-1.89345 2.74614  25
   0  -6  15-2.69405 4.23464  15
   0   6 -14-0.39465 2.09612  17
   0   6 -14 1.76752 2.75902  25
   0  -6  14-1.01556 4.16642  15
   0  -6  14 1.77516 2.14692  21
   0   6 -13 2.27283 2.15483  17
   0   6 -13-2.22178 2.72139  25
   0  -6  13-2.37920 3.74956  15
   0  -6  13-0.67136 1.98509  21
   0   6 -12 0.36146 1.95643  17
   0   6 -12-0.51374 2.59954  25
   0  -6  12 1.33177 3.46982  15
   0  -6  12 2.52450 1.84046  21
   0   6 -11 1.71520 1.90434  17
   0  -6  11-0.69851 1.92231  19
   0   6 -11 0.47339 2.24315  25
   0  -6  11-3.29917 3.42293  15
   0  -6  11 1.77032 1.70618  21
   0  -6  10-0.27469 1.57520  21
   0   6 -10 0.97286 1.76876  17
   0  -6  10-0.66739 1.85172  19
   0   6 -10-1.75221 2.19240  25
   0  -6   9-0.25470 1.50842  21
   0   6  -9 3.35749 1.82942  17
   0   6  -9 1.26105 1.78728  18
   0  -6   9 2.89504 1.92679  19
   0   6  -9 3.60928 2.23430  25
   0   6  -8 9.17240 2.30339  17
   0  -6   8 9.77805 2.37876  19
   0   6  -8 6.76548 2.06239  18
   0   6  -8 8.42228 2.55540  25
   0   6  -7 1.84564 1.64577  18
   0  -6   7 2.04254 1.71014  19
   0  -6   7 2.67162 2.73527  15
   0   6  -7 3.60367 1.71914   5
   0   6  -7 8.29498 2.71720  31
   0   6  -6 6.81158 2.01472  18
   0  -6   6 4.41818 1.92644  19
   0   6  -6 7.87854 1.75935   9
   0  -6   6 3.52785 2.59175  15
   0   6  -6 7.26228 2.03230   5
   0   6  -6 10.6399 2.51179  31
   0   6  -5 12.8221 2.61207  31
   0  -6   5 2.22747 2.65735  15
   0   6  -5 14.2274 2.21006   9
   0   6  -5 13.7869 2.39978  18
   0   6  -5 16.1829 4.28552  28
   0  -6   5 7.16263 3.79263  28
   0  -6   5 7.56594 4.19315  12
   0  -6   5 12.6653 4.49799  14
   0  -6   5 8.04756 3.19648  13
   0   6  -5 15.1659 2.32942   5
   0   6  -4 3.76909 1.59375  18
   0  -6   4 1.80228 2.27484  15
   0   6  -4 3.80471 2.30427  28
   0  -6   4 7.60406 3.38081  28
   0  -6   4 4.59720 3.90874  12
   0  -6   4 2.30825 3.24675  14
   0  -6   4-1.12999 2.36925  13
   0   6  -4 3.48806 1.96344  31
   0   6  -3 1.98444 2.02730  26
   0  -6   3-3.07252 2.07683  15
   0  -6   3-0.89195 2.49538  28
   0  -6   3 1.02876 2.10195  13
   0  -6   3-1.07062 2.67899  12
   0  -6   3-1.07512 2.90578  14
   0   6  -3 3.31506 1.65477  31
   0   6  -2 8.38726 2.62354  26
   0  -6   2 4.09834 2.03379  15
   0  -6   2 6.65455 3.14945  28
   0  -6   2 2.97586 3.20735  14
   0  -6   2 6.91276 3.56993  12
   0  -6   2 6.10542 2.48435  13
   0   6  -2 7.71939 1.68769  31
   0   6  -1 150.446 18.4895  26
   0  -6   1 163.691 17.6246  15
   0   6  -1 143.565 17.9185  27
   0  -6   1 164.735 19.2469  28
   0   6  -1 160.822 19.2011  28
   0  -6   1 120.745 19.2432  12
   0  -6   1 161.797 18.3032  13
   0  -6   1 133.462 19.3216  14
   0   6  -1 161.262 17.4412  31
   0  -6   1 133.792 17.3248  32
   0   6   0 13.9731 3.17652  26
   0   6   0 12.2685 2.49291  27
   0  -6   0 18.3935 2.57122  15
   0   6   0 18.3499 4.10993  28
   0  -6   0 22.4585 4.19086  28
   0  -6   0 11.4047 4.07383  14
   0  -6   0 10.5039 3.08185  13
   0  -6   0 7.86397 3.70119  12
   0   6   0 14.4417 3.21495  13
   0   6   0 14.6151 2.19244  31
   0  -6   0 16.4083 2.12483  32
   0   6   1 72.6925 10.5412  28
   0   6   1 74.1960 9.28984  22
   0   6   1 100.728 9.41560  19
   0   6   1 69.3835 9.16873  27
   0   6   1 84.7808 10.2325  26
   0  -6  -1 73.3354 9.21495  15
   0  -6  -1 73.5885 9.71331  13
   0  -6  -1 66.2486 10.8796  14
   0  -6  -1 58.5059 10.6806  12
   0   6   1 79.8161 9.86069  13
   0  -6  -1 70.8251 9.02649  32
   0   6   1 77.9303 8.98824  31
   0  -6  -2 47.3065 5.78726  32
   0   6   2 44.2425 5.68056  31
   0  -6  -2 44.1008 5.93511  15
   0   6   2 54.1764 6.10912  19
   0   6   2 62.4070 5.92168  17
   0   6   2 45.4489 5.99782  23
   0   6   2 60.5365 6.84887  13
   0  -6  -2 24.5749 6.28272  13
   0  -6  -2 52.5854 7.45562  28
   0   6   2 35.7395 7.25170  28
   0   6   3 41.5516 5.18860  31
   0  -6  -3 53.5306 5.36482  32
   0  -6  -3 38.1176 5.38883  15
   0   6   3 46.9016 5.56670  19
   0   6   3 52.5715 5.32179  17
   0   6   3 47.1904 5.54679  23
   0  -6  -3 30.2290 6.01437  13
   0   6   3 40.8172 6.17504  13
   0   6   3 27.0344 5.39473  29
   0   6   3 52.3225 7.23305  28
   0  -6  -3 28.4279 6.40185  28
   0  -6  -4 297.384 29.3443  32
   0   6   4 223.273 29.2181  31
   0  -6  -4 235.603 29.3606  15
   0   6   4 280.418 29.4989  19
   0   6   4 294.838 29.2909  17
   0   6   4 282.540 29.5221  23
   0   6   4 296.932 30.2636  13
   0   6   4 168.428 29.2992  29
   0  -6  -4 243.417 30.6334  28
   0   6   4 282.301 31.1769  28
   0  -6  -5 191.518 20.0979  32
   0  -6  -5 129.450 21.8348  14
   0   6   5 180.652 19.9660  17
   0   6   5 174.107 20.2126  23
   0  -6  -5 109.756 21.6418  12
   0   6   5 171.141 20.9183  13
   0  -6  -5 146.152 21.3269  28
   0   6   5 156.819 21.6271  28
   0  -6  -5 139.677 20.6612  30
   0   6   5 173.558 20.2087  19
   0   6   6 21.5690 2.92681  23
   0   6   6 18.6304 2.40882  17
   0   6   6 23.2029 3.06869  19
   0  -6  -6 13.2490 4.94138  12
   0   6   6 14.7613 4.19878  13
   0  -6  -6 12.1658 4.86531  14
   0  -6  -6 11.8864 3.25305  30
   0  -6  -6 11.0489 3.92624  28
   0   6   6 10.7829 3.91402  28
   0  -6  -6 21.6061 2.84267  32
   0  -6  -7 14.4936 2.36838  32
   0   6   7 10.4062 1.65525  17
   0  -6  -7 10.8200 4.55131  12
   0   6   7 8.54672 3.65947  13
   0  -6  -7 19.3874 5.03832  14
   0  -6  -7 12.6676 3.69959  28
   0   6   7 13.3252 3.87480  28
   0  -6  -7 10.6815 2.76961  30
   0   6   7 12.9533 2.39601  23
   0   6   8-1.47785 1.42812  23
   0  -6  -8 2.47694 1.71378  32
   0   6   8 1.32680 0.90283  18
   0  -6  -8 0.83597 1.60189  30
   0   6   8-1.00684 2.72363  28
   0  -6  -8 1.78655 2.41703  28
   0  -6  -8 1.15473 3.00955  12
   0   6   8 5.83147 3.79268  13
   0  -6  -8 1.15228 3.00317  14
   0   6   8 3.46010 1.53850   5
   0   6   8 0.46532 1.26306   9
   0  -6  -9 11.5946 4.19660  28
   0   6   9 19.2773 5.06231  28
   0  -6  -9 13.5156 3.21391  30
   0   6   9 15.6103 3.02467  19
   0   6   9 12.0962 2.19614  18
   0   6   9 17.8379 3.00842  23
   0  -6  -9 18.5316 5.23217  14
   0  -6  -9 16.0944 5.24176  12
   0   6   9 18.4537 4.87515  13
   0   6   9 23.5267 2.75590   5
   0   6   9 21.2540 2.63433   9
   0  -6 -10 12.3567 4.11876  28
   0  -6 -10 11.9152 2.87358  30
   0   6  10 22.6830 5.58547  12
   0   6  10 15.9293 5.21686  14
   0   6  10 17.3260 5.07753  13
   0   6  10 12.1110 2.58156  23
   0   6  10 16.5846 2.79144  19
   0   6  10 9.68706 1.55923  18
   0   6  10 19.8027 2.15850   9
   0   6  10 19.4453 2.29656   5
   0   6  11 3.23211 2.01703  23
   0   6  11 4.92296 1.37757  21
   0   6  11 5.77884 2.31824  19
   0   6  11 1.68896 1.33620   9
   0  -6 -11-1.09751 2.99944  28
   0  -6 -11 1.94335 1.34153  29
   0   6  11 2.02211 1.55885  15
   0   6  11 4.34757 2.28692   4
   0   6  11 7.46159 1.74205   5
   0   6  12 0.61044 1.70768   4
   0   6  12-2.49373 1.94270  23
   0   6  12-0.18208 1.19094  21
   0   6  12 1.77943 2.13140  19
   0   6  12-0.90451 1.26047   9
   0  -6 -12 1.98670 2.22597  32
   0   6  12-1.40583 1.51371  15
   0  -6 -12 3.50596 3.04351  28
   0   6  12 1.31882 1.17385  11
   0   6  13-0.63819 2.61008  19
   0   6  13 2.34037 1.34122  21
   0   6  13 2.72430 2.40447  23
   0  -6 -13 2.67981 2.42797  32
   0   6  13-1.19777 1.56744  15
   0   6  14-0.34256 2.58378  19
   0   6  14-1.24797 1.34469  21
   0   6  14 0.42443 2.14654  23
   0   6  14 1.11114 1.74990  15
   0   6  15-1.10013 2.77842  19
   0   6  15 1.10780 1.39590  21
   0   6  15 2.77034 2.33498  23
   0  -6 -15 7.10525 2.71496  32
   0   6  15-4.45277 2.27939  15
   0   6  16 1.56508 2.68126  19
   0  -6 -16 1.64933 2.51041  32
   0   6  16-1.50261 2.31669  23
   0   6  17-2.49571 3.22225  19
   0  -6 -17 6.31567 3.09393  32
   0   6  17-1.08314 2.41187  23
   0   6  18 2.64028 2.99479  19
   0  -6 -18 4.54847 3.04926  32
   0   6  18 0.58330 2.71228  23
   0   6  19-0.46315 3.08212  19
   0   6  19 0.62544 3.01305  23
   0   6  20-1.93765 3.30095  19
   0  -6 -20 0.41782 3.22237  32
   0   6  20 2.00147 2.93131  23
   0   6  21 5.52946 3.77338  19
   0  -6 -21-0.86795 3.41956  32
   0   6  21-2.12258 3.27241  23
   0  -6 -22 2.05605 3.24657  20
   0   6  22 4.65472 3.58354  19
   0   6  22 1.48901 3.64764  23
   0  -6 -22-4.01925 3.53396  32
   0   6  23 2.31339 3.74589  23
   0   7 -17 5.12564 3.58871  25
   0  -7  17-4.40867 4.66267  15
   0   7 -16 2.09302 3.27170  25
   0  -7  16-6.66347 4.73684  15
   0   7 -15 2.63914 3.05351  25
   0  -7  15-1.73384 4.57428  15
   0   7 -14 0.43965 2.41871  17
   0  -7  14 0.38187 1.95071  21
   0   7 -14-3.10058 3.07093  25
   0  -7  14 1.09564 4.13129  15
   0   7 -13 0.84745 2.14239  17
   0  -7  13-0.72630 2.03179  21
   0   7 -13 1.17639 2.68701  25
   0  -7  13-2.58158 3.98186  15
   0   7 -12 0.40599 2.13493  17
   0  -7  12 2.06015 1.96855  21
   0   7 -12-1.09502 2.50118  25
   0  -7  12-5.32707 4.43842  15
   0  -7  11-0.32318 1.84528  21
   0   7 -11 2.70900 2.22471  17
   0   7 -11 2.53877 2.41048  25
   0  -7  10 2.11962 1.65216  21
   0   7 -10 1.10209 1.85823  17
   0  -7  10-2.52457 1.98466  19
   0   7 -10 2.36544 2.48829  25
   0  -7   9-0.35170 1.92082  19
   0   7  -9 2.43274 1.97939  17
   0   7  -9 0.29194 1.94696  18
   0   7  -9 1.74523 2.33957  25
   0  -7   8-0.36181 3.24088  15
   0   7  -8 3.21239 2.36440  25
   0  -7   8 5.06856 2.12852  19
   0   7  -8 5.24037 2.13160  17
   0   7  -8 0.84261 1.94563  18
   0   7  -7 0.17416 1.82297   5
   0   7  -7-0.80786 1.83496  18
   0   7  -7 1.84868 1.66542  17
   0  -7   7 0.65288 1.71656  19
   0  -7   7-3.34093 2.86546  15
   0   7  -7 1.23814 2.35257  31
   0  -7   7-2.37718 3.23767  13
   0   7  -6 20.6785 2.94689   5
   0   7  -6 16.7725 2.87458  17
   0   7  -6 12.1046 2.69976  18
   0   7  -6 12.3505 2.54276   9
   0  -7   6 2.15521 3.14909  15
   0   7  -6 16.3872 3.03734  31
   0  -7   6 19.7866 4.58696  13
   0   7  -5 34.8167 4.00134   5
   0   7  -5 29.5193 3.95041  18
   0   7  -5 25.3497 3.75577   9
   0  -7   5 12.7471 4.20762  15
   0  -7   5 19.6168 5.01458  13
   0   7  -5 27.1905 4.00274  31
   0   7  -4 4.19350 2.03470  31
   0  -7   4-1.04161 2.62189  15
   0   7  -4 0.76177 1.50972   9
   0   7  -4 1.64290 1.57774  18
   0  -7   4 1.24464 2.66800  13
   0   7  -4 4.39576 1.82672   5
   0   7  -4 1.10691 2.23618  26
   0   7  -3 6.77350 2.00291  31
   0  -7   3 0.95723 2.38941  15
   0   7  -3 6.48843 1.87256  18
   0  -7   3 13.2363 3.73794  28
   0  -7   3 6.10696 3.80265  14
   0  -7   3 2.29324 2.57374  13
   0  -7   3 6.08157 3.88790  12
   0   7  -3 9.20290 2.77490  26
   0   7  -3 5.62823 2.25349  27
   0   7  -2 21.9337 4.23151  26
   0   7  -2 14.2197 3.41523  27
   0  -7   2 23.2500 3.42780  15
   0   7  -2 21.2212 2.96022  31
   0  -7   2 25.8875 5.26864  28
   0  -7   2 14.8110 4.77746  14
   0  -7   2 22.0243 4.08584  13
   0  -7   2 12.4723 4.82974  12
   0   7  -1 14.9135 3.45185  26
   0   7  -1 10.1046 2.28317  27
   0  -7   1 11.7755 2.33415  15
   0   7  -1 13.6280 2.04465  31
   0  -7   1 5.98123 1.62197  32
   0  -7   1 19.3482 4.25464  28
   0   7  -1 19.0172 4.38150  28
   0  -7   1 9.74081 4.21588  14
   0  -7   1 7.54235 4.05156  12
   0  -7   1 6.21875 2.92496  13
   0   7   0 7.01334 2.13851  22
   0  -7   0 7.56276 1.46643  32
   0   7   0 5.50438 1.59245  31
   0  -7   0 5.23098 1.99684  15
   0   7   0 6.25649 2.65782  26
   0   7   0 3.32442 1.57580  27
   0  -7   0 7.03093 2.78125  13
   0  -7   0 11.2295 3.96305  12
   0  -7   0 10.2530 3.83946  14
   0   7   0 4.68162 2.95208  28
   0   7   1 34.6055 4.81087  22
   0   7   1 37.6178 4.35276  31
   0  -7  -1 35.9297 4.39870  32
   0  -7  -1 38.3685 4.73038  15
   0   7   1 47.4200 4.62638  17
   0   7   1 18.3342 4.42750  27
   0   7   1 35.8886 5.70031  26
   0  -7  -1 22.5684 6.19168  12
   0   7   1 35.9047 5.46351  13
   0  -7  -1 30.3668 5.30285  13
   0  -7  -1 39.3670 6.93353  14
   0   7   1 42.8197 6.62419  28
   0   7   2 6.40909 3.11522  28
   0   7   2 10.0217 1.65682  31
   0  -7  -2 7.51008 3.23680  28
   0   7   2 8.19157 2.16366  22
   0   7   2 10.3457 2.27920  19
   0   7   2 16.4735 1.94680  17
   0   7   2 10.1804 2.08786  23
   0   7   2 14.6068 3.50129  26
   0  -7  -2 10.1975 2.28435  15
   0   7   2 12.1300 3.14828  13
   0  -7  -2 3.16981 2.84804  13
   0  -7  -2 8.71015 1.96948  32
   0   7   3 36.2366 4.49342  31
   0  -7  -3 38.1409 4.67793  32
   0  -7  -3 42.3550 4.87798  15
   0   7   3 36.2558 4.96630  19
   0   7   3 43.8818 4.68855  17
   0   7   3 40.1084 4.95704  23
   0  -7  -3 34.1464 6.28098  28
   0   7   3 21.5895 4.86203  29
   0   7   3 32.8036 6.35100  28
   0   7   3 27.2741 5.52413  13
   0  -7  -3 29.7992 5.61627  13
   0   7   4 0.49334 2.36948  13
   0  -7  -4 9.89628 3.09149  13
   0   7   4 4.05269 1.80571  19
   0   7   4 4.64267 1.23137  17
   0   7   4 1.11592 1.59537  23
   0  -7  -4 2.23260 1.54951  15
   0   7   4 6.55982 3.26989  28
   0   7   4 1.58481 1.14855  29
   0   7   4 3.81568 1.12679  31
   0  -7  -4 4.14247 2.56911  28
   0  -7  -4 5.62184 1.54306  32
   0   7   5 1.14637 1.70368  23
   0   7   5 4.12380 1.32560  17
   0   7   5 1.10036 2.09870  19
   0   7   5 2.18441 2.96402  13
   0   7   5 3.64162 1.17367  29
   0  -7  -5 5.57897 2.43425  30
   0  -7  -5 5.11430 2.82590  28
   0   7   5 2.91818 2.96590  28
   0   7   5 3.67174 1.23179  31
   0  -7  -5 11.3010 1.87613  32
   0   7   6 6.48820 1.92716  23
   0   7   6 9.26949 1.48389  17
   0   7   6 10.3584 2.35786  19
   0   7   6 3.81672 3.61592  13
   0  -7  -6 3.42934 3.71142  12
   0  -7  -6-1.13695 2.98573  14
   0   7   6 2.00496 2.66711  28
   0  -7  -6 7.61807 2.49570  30
   0  -7  -6 7.11128 3.45720  28
   0  -7  -6 15.7056 2.18819  32
   0   7   7 6.59452 1.88364  23
   0   7   7 9.12994 2.24058  19
   0   7   7 4.37904 1.15262  17
   0  -7  -7 3.56576 3.70049  14
   0  -7  -7 8.35864 3.91211  12
   0   7   7 9.87039 3.78430  13
   0   7   7 3.16820 2.92793  28
   0  -7  -7 0.91621 2.56087  28
   0  -7  -7 6.88476 2.41679  30
   0  -7  -7 9.91896 2.12573  32
   0  -7  -8 9.08258 2.16940  32
   0   7   8 8.60505 1.90102   9
   0   7   8 7.96890 1.53592  18
   0   7   8 9.37168 4.04647  13
   0  -7  -8 8.78617 4.51876  12
   0  -7  -8 4.99823 3.91863  14
   0  -7  -8 4.05538 2.32058  30
   0  -7  -8 3.81096 3.03596  28
   0   7   8 5.54345 3.40510  28
   0   7   8 6.25265 2.22128  23
   0   7   9 5.83375 2.08066  23
   0   7   9 4.68195 1.71701   9
   0   7   9 4.24291 1.30084  18
   0   7   9 6.72004 3.93719  13
   0   7   9 7.31383 2.05425   5
   0   7   9 5.82652 3.42903  28
   0  -7  -9 1.01679 2.82389  28
   0  -7  -9 5.13607 2.20427  30
   0  -7 -10 6.92380 2.57133  30
   0   7  10 2.44250 3.19138  28
   0  -7 -10-2.13678 3.03064  28
   0   7  10 15.0937 2.64320  23
   0   7  10 14.5399 2.88915  19
   0   7  10 5.57318 1.43105  18
   0  -7 -10 20.9842 2.69819  32
   0   7  10 7.97639 4.59863  13
   0   7  10 9.17439 2.03910   9
   0   7  10 10.1029 2.23139   5
   0   7  11 10.1206 2.71186  19
   0   7  11 5.97552 1.86085   9
   0  -7 -11 1.12459 3.25497  28
   0   7  11 8.36729 2.12561   5
   0   7  11 8.90184 2.32522  23
   0   7  12 2.91957 2.64875   4
   0   7  12 1.85371 1.96672  23
   0   7  12 2.86351 2.60282  19
   0   7  12 1.47986 1.53958   9
   0  -7 -12-2.41095 3.02739  28
   0   7  12 3.29907 1.59359  15
   0   7  12 0.72065 1.35222  11
   0   7  13-1.00421 1.65239  15
   0   7  13-1.20485 2.21199  23
   0   7  13 3.39988 2.57795  19
   0   7  14 0.54226 1.73556  15
   0   7  14-0.36283 2.68771  19
   0   7  14-1.73941 2.06260  23
   0   7  15 4.25225 3.07345  19
   0  -7 -15 7.56017 2.90916  32
   0   7  15 4.70225 2.68486  23
   0   7  16 0.41085 3.09062  19
   0  -7 -16 4.90617 2.83725  32
   0   7  16 0.50747 2.57381  23
   0   7  17 1.30570 2.96772  19
   0  -7 -17 0.37992 2.95756  32
   0   7  17-2.73153 3.05844  23
   0   7  18 4.59256 3.55959  19
   0  -7 -18 1.20559 3.22574  32
   0   7  18 3.51732 2.66808  23
   0   7  19 0.48229 3.28685  19
   0  -7 -19 0.42312 3.10218  32
   0   7  19-1.87970 2.93347  23
   0   7  20 3.02170 3.56838  19
   0  -7 -20 3.98591 3.58073  32
   0   7  20-0.66664 3.27044  23
   0   7  21-1.04469 3.49914  19
   0  -7 -21-2.30211 3.48824  32
   0   7  21 2.11562 3.14030  23
   0   7  22 1.58746 3.46206  19
   0  -7 -22-2.84740 3.47986  32
   0   7  22-0.74082 3.07505  23
   0  -7 -23-1.48016 3.11737  20
   0  -7 -23-0.99210 3.67175  32
   0   7  23 1.54435 3.34681  23
   0   8 -17 2.24960 3.60210  25
   0   8 -16-1.44085 3.12287  25
   0  -8  16 4.65233 4.45232  15
   0   8 -15-2.06047 3.21504  25
   0  -8  15 4.31777 4.22669  15
   0   8 -14 1.97901 3.05933  25
   0   8 -14 1.95151 2.34844  17
   0  -8  13 0.39174 2.04575  21
   0   8 -13-1.86288 2.97882  25
   0  -8  13-5.58119 4.47336  15
   0   8 -13-0.94012 2.47620  17
   0   8 -12-0.58203 2.59855  25
   0  -8  12 2.23665 1.96952  21
   0   8 -12 2.71372 2.40826  17
   0   8 -11 0.54323 2.32217  25
   0  -8  11-0.35294 1.92569  21
   0   8 -11 1.73184 2.09877  17
   0   8 -10-2.03805 2.35934  25
   0  -8  10-1.99703 1.98587  21
   0   8 -10 0.82558 2.06897  17
   0  -8   9-2.59350 3.57536  15
   0   8  -9-2.36578 2.62771  25
   0   8  -9 1.56832 2.02582  17
   0  -8   9-1.53061 2.01555  19
   0   8  -9-0.66793 2.06431  18
   0   8  -8-1.61230 1.99001  18
   0   8  -8 2.22792 1.73817  17
   0  -8   8-0.37431 2.09422  19
   0  -8   8-1.60993 3.09032  15
   0  -8   7 1.45001 2.01356  19
   0   8  -7 1.55150 1.96103  18
   0   8  -7 5.60915 2.19611  17
   0  -8   7-1.12215 3.18612  15
   0   8  -7 3.28995 2.08744   5
   0   8  -6 8.69142 2.47062   5
   0   8  -6 11.5682 2.50962  17
   0   8  -6 12.5149 2.74587  18
   0   8  -6 9.87836 2.30538   9
   0  -8   6 0.69415 3.06811  15
   0   8  -6 9.05538 2.66431  31
   0  -8   6 7.04181 3.80381  13
   0   8  -5 3.53119 2.06022   5
   0   8  -5-0.57137 1.91165  18
   0   8  -5 1.86613 1.73572  17
   0   8  -5 2.25133 1.77635   9
   0  -8   5 1.28700 2.86193  15
   0  -8   5 2.90983 3.06956  13
   0   8  -5 1.06736 2.16130  31
   0   8  -4 52.9465 6.90882  31
   0  -8   4 34.5658 7.08477  15
   0   8  -4 55.8113 6.86863   9
   0   8  -4 78.3373 7.12915   5
   0   8  -4 59.6481 7.05800  18
   0  -8   4 49.2934 8.15007  13
   0   8  -4 28.0499 7.54945  26
   0   8  -3 47.9962 6.10919  31
   0  -8   3 28.8932 6.21020  15
   0   8  -3 57.6987 6.22436   9
   0   8  -3 54.2040 6.32411  18
   0   8  -3 48.7860 6.22017  17
   0  -8   3 41.0309 7.18367  13
   0   8  -3 30.0541 7.07092  26
   0   8  -3 25.4842 6.48567  27
   0   8  -3 72.7707 6.42213   5
   0   8  -2 28.5685 3.48890  31
   0  -8   2 17.7865 3.91654  15
   0   8  -2 29.7742 3.72882  17
   0   8  -2 22.3015 3.58619  18
   0   8  -2 18.6901 4.09055  27
   0   8  -2 18.5089 4.67417  26
   0  -8   2 19.0174 4.43600  13
   0   8  -2 20.9732 3.82747  22
   0   8  -1 3.40317 2.05076  22
   0   8  -1 3.76253 1.56103  31
   0  -8   1 4.69335 2.33444  15
   0   8  -1 8.64171 1.87281  17
   0   8  -1 2.64360 2.62091  26
   0   8  -1 3.85497 1.97431  27
   0  -8   1 6.13203 3.79279  12
   0  -8   1 1.23188 3.36819  14
   0  -8   1 1.58734 2.52887  13
   0  -8   1 7.36915 3.17646  28
   0   8   0 7.06795 2.33530  22
   0  -8   0 7.08723 1.59962  32
   0   8   0 6.70491 1.68791  31
   0  -8   0 5.24057 2.33220  15
   0   8   0 10.9857 2.00824  17
   0   8   0 5.34693 1.94695  27
   0   8   0 7.88287 2.89087  26
   0  -8   0 7.04160 3.88255  14
   0  -8   0 9.78742 2.77477  13
   0  -8   0 4.67586 3.77464  12
   0   8   0 8.61094 3.66004  28
   0   8   1 2.55082 1.94204  22
   0  -8  -1 5.03644 1.31844  32
   0   8   1 1.54678 1.33701  31
   0  -8  -1 0.89613 1.89950  15
   0   8   1 8.98846 1.68470  17
   0   8   1-0.20119 1.19780  27
   0   8   1 3.32830 2.52331  26
   0   8   1 4.06136 2.51210  13
   0  -8  -1 5.67067 3.68058  12
   0  -8  -1 1.13871 3.50745  14
   0  -8  -1 5.97076 2.63606  13
   0   8   1 7.35724 3.73594  28
   0   8   2 21.1342 4.72560  28
   0   8   2 12.3473 1.96884  31
   0  -8  -2 7.69745 3.54506  28
   0   8   2 14.3546 2.57541  22
   0   8   2 20.7063 2.83991  19
   0   8   2 19.4556 2.38198  17
   0   8   2 15.9312 2.60404  23
   0   8   2 17.4279 3.85150  26
   0  -8  -2 9.79066 2.49772  15
   0   8   2 9.45767 3.25320  13
   0  -8  -2 3.31141 3.48021  12
   0  -8  -2 1.10716 3.48910  14
   0  -8  -2 0.44348 3.43395  13
   0  -8  -2 9.74105 2.18938  32
   0  -8  -3 1.01574 1.52919  32
   0  -8  -3 0.62503 1.55243  15
   0   8   3 3.05539 1.89293  19
   0   8   3 2.71442 1.29105  17
   0   8   3 4.13152 2.81523  26
   0   8   3 1.03513 1.58908  23
   0   8   3-1.04947 2.73488  28
   0   8   3 0.41692 1.00638  31
   0   8   3 0.43194 1.39871  29
   0  -8  -3-0.94278 2.80941  28
   0   8   3-0.54274 2.32130  13
   0  -8  -3-1.76642 2.94239  13
   0  -8  -4 3.16892 3.20380  13
   0   8   4-1.11730 2.55205  13
   0   8   4 2.13304 2.03275  19
   0   8   4 0.67139 1.10452  17
   0   8   4 0.52010 1.51439  23
   0  -8  -4 0.20386 1.53731  15
   0   8   4-1.30230 1.08901  31
   0  -8  -4 0.94822 2.56267  28
   0   8   4-0.34684 1.20148  29
   0   8   4-1.07311 3.19586  28
   0  -8  -4 1.69716 1.58389  32
   0   8   5 1.73177 3.07055  13
   0   8   5 7.74549 2.19765  19
   0   8   5 2.63967 1.24403  17
   0   8   5 6.62152 1.78291  23
   0  -8  -5 2.99994 1.69248  15
   0  -8  -5 5.87844 1.90489  32
   0  -8  -5 2.84280 2.77665  28
   0  -8  -5 5.23466 2.67186  30
   0   8   5 3.19760 1.33883  29
   0   8   5 4.03883 1.22280  31
   0   8   5 3.31489 2.80323  28
   0   8   6 0.54546 1.74096  23
   0   8   6 1.58377 1.06754  17
   0   8   6 0.98903 2.09896  19
   0  -8  -6 4.01924 1.85322  32
   0  -8  -6 1.27728 3.32701  12
   0  -8  -6-1.27042 3.55449  14
   0   8   6-1.19944 2.67104  13
   0   8   6 2.25607 3.45739  28
   0   8   6-0.79694 1.12882  31
   0  -8  -6 1.27642 1.84501  30
   0  -8  -6-0.97597 2.73097  28
   0   8   7-1.42622 1.88846  23
   0   8   7 5.91444 2.20566  19
   0   8   7 0.26649 0.93342  17
   0  -8  -7 2.57922 1.94931  32
   0   8   7-3.52717 3.06201  28
   0  -8  -7-0.61937 1.84471  30
   0  -8  -7 1.98752 2.58814  28
   0  -8  -7 2.61833 3.13631  14
   0   8   7-7.61156 4.12344  13
   0  -8  -7 1.31625 3.55738  12
   0   8   8-0.67076 3.85026  13
   0   8   8 0.89932 1.60262  23
   0   8   8 4.87282 2.22050  19
   0   8   8 1.09137 1.23819  18
   0  -8  -8 3.79334 2.14505  32
   0   8   8 2.87296 1.62347   9
   0  -8  -8-1.04206 2.72057  28
   0   8   8-1.21461 3.28817  28
   0  -8  -8-0.59442 2.23916  30
   0   8   8 5.13217 2.00953   5
   0   8   9 6.66560 2.35128  23
   0  -8  -9 5.02842 2.55839  30
   0   8   9 7.59730 4.21160  28
   0  -8  -9 7.53227 3.70050  28
   0   8   9 6.86231 1.72210  18
   0  -8  -9 14.3656 2.67693  32
   0   8   9 11.7331 2.20659   9
   0   8   9 12.5513 2.64879   5
   0   8   9 6.44231 4.44079  13
   0   8  10 6.18001 2.18362   5
   0   8  10 3.64381 1.30352  18
   0   8  10 1.32031 3.20592  28
   0  -8 -10 5.58204 3.06224  28
   0  -8 -10 5.05165 2.25096  30
   0  -8 -10 10.3405 2.58107  32
   0   8  10 2.71982 2.10588  23
   0   8  10 4.20870 1.82913   9
   0   8  11 21.2425 3.80424   9
   0   8  11 23.6317 4.16470  23
   0  -8 -11 29.7099 4.34669  32
   0   8  11 26.4589 4.51537  19
   0   8  11 29.6402 4.06539   5
   0   8  12 12.3459 2.45833   5
   0   8  12 0.84687 2.47244   4
   0   8  12 8.15246 2.16775   9
   0   8  12 11.4966 2.95777  19
   0   8  12 8.96573 2.73031  23
   0   8  13 2.52881 2.15706  23
   0   8  13 2.33458 1.51612  11
   0   8  13 2.15286 2.69690  19
   0   8  13-1.08964 1.63411   9
   0   8  14 3.42608 2.87445  19
   0  -8 -14 6.54594 2.86087  32
   0   8  14 3.17018 2.66398  23
   0   8  15-2.82394 2.76847  19
   0   8  15 0.48646 2.33557  23
   0   8  16 2.16695 2.93401  19
   0   8  16 3.13195 2.73584  23
   0   8  17 0.90063 3.10400  19
   0  -8 -17 4.02393 3.07714  32
   0   8  17-1.11819 2.55553  23
   0   8  18 1.89471 3.31964  19
   0  -8 -18 5.10181 3.47668  32
   0   8  18-1.79175 3.08346  23
   0   8  19 3.96905 3.34780  19
   0  -8 -19 0.44729 3.36279  32
   0   8  19 0.63594 3.08704  23
   0   8  20-2.06853 3.64067  19
   0  -8 -20 1.40357 3.47922  32
   0   8  20 0.67432 3.19387  23
   0   8  21-2.67685 3.88988  19
   0  -8 -21-0.97305 3.50058  32
   0   8  21-0.71132 3.08728  23
   0   8  22 2.20074 3.77076  19
   0  -8 -22-1.00358 3.60701  32
   0   8  22-2.23618 3.23122  23
   0  -8 -23 0.77462 3.21415  20
   0   8  23 7.27658 4.00235  19
   0  -8 -23-5.25176 3.83110  32
   0   8  23-0.77508 3.35905  23
   0   9 -16-1.47830 3.07169  25
   0   9 -15-0.71063 3.28836  25
   0  -9  15 4.06242 4.20829  15
   0   9 -14 2.06462 3.06671  25
   0   9 -14-0.53344 2.67223  17
   0  -9  14 2.60277 3.64261  15
   0   9 -13 0.65275 3.10304  25
   0   9 -13-3.63659 2.69287  17
   0  -9  13-2.52606 2.35081  21
   0   9 -12 1.84767 2.99253  25
   0   9 -12-3.99775 2.63719  17
   0  -9  12-1.61321 2.11246  21
   0   9 -11 3.47367 2.77481  25
   0   9 -11-0.96118 2.50428  17
   0  -9  11-2.30542 2.15103  21
   0   9 -10 0.92024 2.28027  17
   0   9 -10 3.27997 3.00850  25
   0  -9  10-4.05510 3.55088  15
   0  -9  10 1.45843 1.88295  21
   0   9  -9-1.31645 2.12858  17
   0   9  -9 1.51212 2.25387  18
   0   9  -9-1.53358 2.63877  25
   0  -9   9-3.33064 3.31578  15
   0  -9   8 4.61339 3.28473  15
   0   9  -8-1.66941 1.95843  17
   0  -9   8-2.04357 2.21340  19
   0   9  -8-1.83150 2.28009  18
   0  -9   7 2.58735 3.14574  15
   0   9  -7-2.47675 2.25712  18
   0   9  -7 0.39591 1.98127  17
   0  -9   7 1.59852 2.14072  19
   0   9  -6 4.87248 2.30441  17
   0   9  -6 5.45509 2.34933  18
   0  -9   6 4.42886 2.91484  15
   0   9  -6 7.23640 2.48848   5
   0   9  -6 10.1855 2.58250  31
   0   9  -5 2.62380 2.00473  18
   0   9  -5 5.30901 2.17078  17
   0   9  -5 3.92461 2.05877   9
   0  -9   5 3.00473 2.89347  15
   0   9  -5 4.82823 2.33729   5
   0   9  -5 3.67300 2.29383  31
   0   9  -4 12.6655 3.10106  22
   0   9  -4 14.7441 2.78805   5
   0   9  -4 12.6089 2.71939  18
   0   9  -4 8.90298 2.45199   9
   0  -9   4 7.35689 2.91148  15
   0   9  -4 8.03825 2.59429  31
   0  -9   4 8.57355 3.73499  13
   0   9  -3 3.64220 3.03546  26
   0   9  -3 6.35105 2.69045  22
   0   9  -3 16.6555 2.88552   5
   0   9  -3 6.35704 2.28292  18
   0   9  -3 9.75731 2.40154  17
   0   9  -3 10.4557 2.43622   9
   0  -9   3 6.86529 2.81683  15
   0   9  -3 6.65494 2.37726  31
   0  -9   3 7.98994 3.29461  13
   0   9  -2 1.48601 2.89460  26
   0   9  -2-1.87660 2.38434  22
   0   9  -2 5.53793 2.33892   5
   0   9  -2 2.66640 1.81040  17
   0   9  -2 1.74372 1.89615  18
   0   9  -2 2.86580 1.99807   9
   0  -9   2-1.52747 2.12266  15
   0   9  -2 2.64223 1.77259  31
   0  -9   2-2.45442 2.91080  13
   0   9  -1-0.71292 2.39095  22
   0   9  -1 2.06475 1.58853  31
   0  -9   1 1.18116 2.10435  15
   0   9  -1 1.03852 1.85117   9
   0   9  -1 2.24252 2.64801  26
   0   9  -1 1.95266 1.81767  18
   0   9  -1 1.94986 1.60182  17
   0  -9   1-2.83560 2.92800  13
   0   9   0 0.53278 1.35396  31
   0  -9   0-0.83289 2.22620  15
   0   9   0-0.78486 1.40493  17
   0   9   0 4.28371 1.94599  18
   0   9   0 6.05491 3.09409  26
   0   9   0-0.68229 2.09319  22
   0  -9   0 3.20249 2.80842  13
   0  -9  -1 10.0474 1.78993  32
   0   9   1 6.52716 1.68518  31
   0  -9  -1 9.17992 2.42901  15
   0   9   1 7.86121 2.02957  17
   0   9   1 3.77673 2.99313  26
   0  -9  -1-2.51696 3.50118  13
   0   9   1 3.87773 2.79799  13
   0   9   1 7.89197 2.51436  22
   0   9   2 9.61235 2.40541  22
   0  -9  -2 6.66993 1.68995  32
   0  -9  -2 4.08462 2.11226  15
   0   9   2 8.51787 1.75572  17
   0   9   2 5.38024 3.06944  26
   0   9   2 9.77135 3.07349  13
   0  -9  -2 3.40737 3.23981  13
   0   9   2 3.41293 1.49859  31
   0   9   2 5.98824 2.39202  29
   0   9   3 2.06363 1.91271  29
   0  -9  -3 3.20703 2.79263  28
   0   9   3 3.23748 1.17793  31
   0   9   3 0.63090 1.87788  22
   0   9   3-0.81916 2.15362  19
   0   9   3 2.80017 1.36510  17
   0   9   3 3.59851 1.87612  23
   0   9   3 3.10206 2.97215  26
   0  -9  -3 4.40108 1.94700  15
   0  -9  -3 4.93248 3.45656  12
   0   9   3-0.59575 2.51868  13
   0  -9  -3 5.31386 3.35397  13
   0  -9  -3-1.23692 3.69021  14
   0  -9  -3-2.77922 1.85377  32
   0   9   4-1.81454 1.15139  31
   0   9   4 0.85796 1.48729  29
   0  -9  -4 1.07155 2.89663  28
   0   9   4 2.42691 3.03684  28
   0   9   4-1.19975 1.88967  23
   0   9   4-2.46687 2.16058  19
   0   9   4-0.20132 1.23543  17
   0   9   4 3.18827 3.15396  26
   0  -9  -4 0.71544 1.76616  15
   0   9   4 1.86434 2.83958  13
   0  -9  -4 3.93281 3.46147  13
   0  -9  -4-2.11930 1.78696  32
   0   9   5-0.64099 2.96463  13
   0   9   5-0.55613 2.25457  19
   0   9   5 0.37562 1.17493  17
   0   9   5-0.60577 1.60773  23
   0  -9  -5 0.93084 1.68933  15
   0  -9  -5-0.18629 1.79020  32
   0  -9  -5-1.06473 2.66415  28
   0   9   5-2.44321 3.30155  28
   0   9   5 0.12066 1.05320  31
   0   9   6 1.85715 1.79394  23
   0   9   6 2.27593 2.45260  19
   0   9   6 1.05353 1.17066  17
   0  -9  -6 4.22631 2.01901  32
   0   9   6-1.25998 3.15567  28
   0   9   6 0.93433 1.14103  31
   0  -9  -6 5.33368 2.78155  28
   0  -9  -6-1.46954 2.12743  30
   0   9   6 3.31455 3.28555  13
   0   9   7 7.01713 2.09826  23
   0   9   7 11.9109 2.69532  19
   0   9   7 8.77626 1.62796  17
   0   9   7 9.54644 1.93047  18
   0  -9  -7 13.4627 2.44724  32
   0   9   7 15.4069 2.36323   9
   0  -9  -7 8.54385 3.08546  30
   0  -9  -7 5.49189 3.35084  28
   0   9   7 9.57540 1.76324  31
   0   9   7 11.8272 3.89544  13
   0   9   8 2.89871 3.70534  13
   0   9   8-0.33303 1.69284  23
   0   9   8 1.80863 2.54512  19
   0   9   8 1.70320 1.55629  18
   0  -9  -8 2.80928 2.18561  32
   0   9   8 1.28619 1.85693   9
   0   9   8 0.47765 2.19575   5
   0  -9  -8 0.68624 2.11016  30
   0   9   9 3.06558 4.32270  13
   0   9   9 5.57952 2.28617  23
   0   9   9 11.6344 2.93231  19
   0   9   9 5.55093 1.90325  18
   0  -9  -9 9.10199 2.97510  30
   0   9   9 10.0477 2.42164   9
   0   9   9 12.2080 2.69812   5
   0  -9  -9 11.0884 2.72759  32
   0   9  10-0.16791 1.35985  18
   0   9  10 1.03175 1.93887   9
   0   9  10-1.10217 2.09199  23
   0  -9 -10 4.33439 2.45387  32
   0   9  10 3.35700 2.21359   5
   0   9  11 56.3328 8.54982  23
   0   9  11 52.0832 8.23653   9
   0  -9 -11 65.4183 8.54100  32
   0  -9 -12 6.54116 2.71367  32
   0   9  12 1.54422 1.84191   9
   0   9  12 2.90878 2.54385  23
   0   9  12 0.96059 2.06330   5
   0   9  12 1.83177 3.02951  19
   0   9  13 0.44246 2.37616  23
   0   9  13 1.78835 1.76842   9
   0   9  13 0.74755 1.72526  11
   0   9  13 4.63423 3.11076  19
   0  -9 -13 1.66537 2.68430  32
   0   9  14 5.70164 3.25038  19
   0   9  14-3.77420 2.31291  23
   0   9  15 2.14653 2.97436  19
   0  -9 -15 4.16271 2.96035  32
   0   9  15 2.01339 2.56393  23
   0   9  16 0.45199 3.13142  19
   0  -9 -16 6.83084 3.21882  32
   0   9  16-2.68377 2.74145  23
   0   9  17 1.42484 3.39657  19
   0  -9 -17 3.82890 3.20876  32
   0   9  17-2.28695 3.00702  23
   0   9  18 3.48489 3.54193  19
   0  -9 -18-0.44878 3.27418  32
   0   9  18-0.61192 2.65245  23
   0   9  19 2.59931 3.42157  19
   0  -9 -19 1.41479 3.49109  32
   0   9  19-1.29730 3.21269  23
   0   9  20-3.78130 4.05505  19
   0  -9 -20-0.98565 3.75058  32
   0   9  20 3.42472 3.12926  23
   0   9  21-1.11638 3.63249  19
   0  -9 -21 0.51201 3.49293  32
   0   9  21 5.03970 3.49246  23
   0   9  22 1.71736 3.83469  19
   0  -9 -22-3.16869 4.01910  32
   0   9  22 2.25620 3.25955  23
   0   9  23 1.74520 3.82848  19
   0  -9 -23-0.55293 4.13162  32
   0  10 -15-0.72948 2.98179  25
   0  10 -14-4.27681 3.53828  25
   0  10 -14-0.57727 2.80790  17
   0  10 -13 0.68172 3.03546  25
   0 -10  13-0.45004 2.51804  21
   0  10 -13 0.56586 2.74187  17
   0  10 -12-1.94465 3.40891  25
   0 -10  12 1.73611 2.30419  21
   0  10 -12 1.10074 2.75455  17
   0  10 -11 0.61387 2.94235  25
   0 -10  11 3.01519 3.96913  15
   0 -10  11-0.41628 2.08481  21
   0  10 -11 1.58770 2.62197  17
   0  10 -10-1.16738 2.95245  25
   0 -10  10 1.14263 3.62210  15
   0 -10  10-0.39750 2.20702  21
   0  10 -10 3.56244 2.57459  17
   0  10  -9-2.74684 2.86356  25
   0 -10   9 2.69683 3.28454  15
   0  10  -9-1.46280 2.63788  17
   0  10  -9 0.42375 2.52637  18
   0 -10   8 4.57139 3.36554  15
   0  10  -8-1.23666 2.49522  18
   0  10  -8 2.32812 2.31012  17
   0 -10   7 0.47746 2.92826  15
   0  10  -7 0.39966 2.20108  18
   0  10  -7 0.88681 2.02841  17
   0 -10   7 1.74717 2.07162  19
   0  10  -6-4.69453 2.45387   5
   0  10  -6-0.38639 2.30442  18
   0  10  -6-2.52858 2.09018  17
   0  10  -6 6.36886 3.02082  22
   0 -10   6 0.89649 3.19091  15
   0  10  -5 2.50164 2.43373   5
   0  10  -5 4.84871 2.27837  18
   0  10  -5 0.30035 2.00957   9
   0 -10   5-1.26166 2.93588  15
   0  10  -5-0.50058 2.73673  22
   0  10  -5 4.40676 2.46437  31
   0  10  -4 3.05342 2.31247   5
   0  10  -4 0.35946 2.05443  18
   0  10  -4 1.20246 2.06988   9
   0 -10   4 0.39452 2.69598  15
   0  10  -4 1.41880 2.37535  22
   0  10  -4 3.97954 2.18147  31
   0  10  -3 6.10489 2.56440   5
   0  10  -3 3.94273 2.10027  17
   0  10  -3 4.50156 2.22324  18
   0  10  -3 3.90528 2.10377   9
   0 -10   3 1.48099 2.80017  15
   0  10  -3-0.44733 2.66061  22
   0  10  -3 6.56891 2.24645  31
   0  10  -2 1.66175 2.26328   5
   0  10  -2-0.33882 1.78168  17
   0  10  -2 0.66681 1.89621  18
   0  10  -2 1.79828 1.96033   9
   0 -10   2-2.15407 2.40478  15
   0  10  -2-0.35820 1.83863  31
   0  10  -2-1.27568 2.43786  22
   0  10  -1-1.68399 3.21992  26
   0  10  -1-1.21733 2.55735  22
   0  10  -1 2.76232 2.17914   5
   0  10  -1 1.60461 2.16472  18
   0  10  -1 0.31995 1.88052  17
   0  10  -1-0.59762 1.88458   9
   0 -10   1 1.01436 2.46883  15
   0  10  -1 3.85881 1.72193  31
   0 -10   1 1.80807 2.88957  13
   0  10   0-0.85201 2.61805  29
   0  10   0 0.84594 2.93668  26
   0  10   0-1.55901 2.26037  22
   0  10   0 0.55083 2.14201   5
   0  10   0 3.32121 1.82175  17
   0  10   0 3.70685 2.09004  18
   0  10   0 5.06371 2.07261   9
   0 -10   0-0.31928 2.39331  15
   0  10   0 2.62443 1.66962  31
   0 -10   0 2.82348 2.89057  13
   0  10   1 13.5243 4.30737  26
   0  10   1 15.8150 3.19570  22
   0  10   1 9.50644 2.19690  31
   0 -10  -1 10.8506 2.99165  15
   0  10   1 18.4086 2.96925   9
   0 -10  -1 3.24947 3.68270  13
   0  10   1 12.8081 2.54381  17
   0  10   1 9.22255 3.27355  29
   0  10   2 1.36391 1.49270  31
   0 -10  -2 6.95099 1.81965  32
   0 -10  -2-0.29534 2.17810  15
   0  10   2 4.55865 1.84127  17
   0  10   2 8.29983 2.33508  18
   0  10   2 5.15344 2.95066  26
   0 -10  -2 6.29998 3.44769  13
   0  10   2 7.70743 2.44984  22
   0  10   3-0.36096 2.11471  22
   0 -10  -3 8.38923 1.95722  32
   0 -10  -3 2.00189 2.30605  15
   0  10   3 5.80375 1.83894  17
   0  10   3 9.91806 2.19995  18
   0  10   3 8.64168 3.78833  26
   0 -10  -3 7.28715 3.61205  13
   0  10   3 3.03614 1.53629  31
   0  10   4 3.98486 1.37853  31
   0  10   4 3.07759 2.22632  23
   0  10   4 6.44715 2.53077  22
   0  10   4 9.24914 1.93792  17
   0  10   4 10.6036 2.33248  18
   0  10   4 3.45722 2.63173  19
   0 -10  -4 4.68356 2.14900  15
   0 -10  -4 12.1278 4.05985  13
   0  10   4 5.37069 3.41577  13
   0 -10  -4 1.76377 2.04159  32
   0  10   5 1.03211 2.09544  23
   0  10   5-0.31691 2.55026  19
   0  10   5 1.11282 1.40378  17
   0  10   5 2.29459 1.78726  18
   0 -10  -5 0.53565 1.89716  15
   0  10   5 0.69364 3.28638  13
   0 -10  -5-1.47408 2.12011  32
   0  10   6 3.48791 2.07223  23
   0  10   6 4.51323 2.67290  19
   0  10   6 1.95991 1.81611  18
   0  10   6 1.04737 1.33474  17
   0 -10  -6-0.88320 2.13159  32
   0  10   6 3.54168 2.01019   9
   0 -10  -6 1.67066 2.34569  30
   0  10   6 0.72474 3.27549  13
   0  10   7 4.49575 3.54611  13
   0  10   7 6.07018 2.43448  23
   0  10   7 2.31074 2.42918  19
   0  10   7 5.40339 1.90074  18
   0  10   7 3.51506 1.47062  17
   0 -10  -7 5.45171 2.42306  32
   0  10   7 7.38458 2.31753   9
   0 -10  -7-0.80810 2.59726  30
   0  10   7 10.9633 2.74997   5
   0  10   8 3.92581 3.43520  13
   0  10   8 2.57565 2.19390  23
   0  10   8 4.04186 2.53708  19
   0  10   8 4.04520 1.81067  18
   0 -10  -8 5.47056 2.97075  30
   0  10   8 3.25364 2.11351   9
   0  10   8 5.49193 2.43437   5
   0 -10  -8 4.83048 2.26834  32
   0  10   9 3.13888 2.81774  19
   0  10   9 0.21408 1.41972  18
   0 -10  -9 1.90759 2.31385  32
   0  10   9-1.48115 1.80491   9
   0  10   9 5.50304 2.43556   5
   0  10   9-0.76363 2.08385  23
   0  10  10 0.36265 2.50207  19
   0  10  10 2.43153 1.54037  18
   0  10  10 0.88967 1.93210   9
   0  10  10-0.80086 2.14882  23
   0  10  10-0.82679 2.19346   5
   0 -10 -10 4.08398 2.47854  32
   0  10  11 5.63413 2.15830   9
   0  10  11 3.36064 2.30597  23
   0  10  11 6.34148 2.57145   5
   0 -10 -11 5.30238 2.75752  32
   0  10  12 8.00040 2.73210   9
   0  10  12 15.0428 3.32515  23
   0  10  12 18.7935 3.34259   5
   0 -10 -12 9.65764 3.30695  32
   0  10  13-0.41679 2.81136  19
   0  10  13 0.29484 1.86170   9
   0  10  13 1.86925 2.36682  23
   0 -10 -13 7.81040 2.91576  32
   0  10  13-0.28772 1.86394  11
   0  10  14 5.68075 3.26577  19
   0  10  14 0.29186 1.96771   9
   0  10  14 0.49753 2.41184  23
   0  10  14-1.70749 1.86286  11
   0 -10 -14 4.91136 3.06401  32
   0  10  15 1.05425 2.50933  23
   0  10  15 4.12437 3.28641  19
   0  10  16 0.55858 2.55262  23
   0  10  16-2.40073 3.21688  19
   0  10  17 7.69156 3.20474  23
   0 -10 -17 5.38896 3.74947  32
   0  10  17 6.53134 3.56460  19
   0  10  18 1.87678 3.00610  23
   0 -10 -18-1.41887 3.50803  32
   0  10  18 6.29311 3.60086  19
   0  10  19-1.31961 3.30257  23
   0 -10 -19 0.49604 3.43733  32
   0  10  19-0.54564 3.50366  19
   0  10  20 3.46909 3.39986  23
   0 -10 -20 1.55321 3.74046  32
   0  10  20-3.39163 4.02203  19
   0  10  21 2.90430 3.63471  23
   0 -10 -21-2.14919 3.97789  32
   0  10  21-2.91132 3.71559  19
   0  10  22-1.51094 3.74598  23
   0  10  22 0.59593 3.75749  19
   0 -10 -22-3.96930 4.28048  32
   0  10  23 3.62744 4.18895  19
   0 -10 -23-1.73777 3.99170  32
   0  11 -14-9.50908 3.60893  25
   0  11 -14 6.79287 3.21412  17
   0  11 -13-3.53042 3.11682  25
   0 -11  13-3.82412 2.45995  21
   0  11 -13 0.61001 2.87133  17
   0  11 -12 1.35458 3.17765  25
   0 -11  12-0.67669 3.97657  15
   0 -11  12 4.17979 2.45151  21
   0  11 -12 0.59744 2.73765  17
   0  11 -11-1.93837 2.84694  25
   0 -11  11 1.29629 4.00569  15
   0 -11  11 2.69099 2.53927  21
   0  11 -11 5.22747 2.88423  17
   0  11 -10-3.71374 3.12958  25
   0 -11  10 0.61789 4.04148  15
   0 -11  10 3.01768 2.49115  21
   0  11 -10 0.55852 2.58323  17
   0  11  -9-0.58648 2.90586  25
   0 -11   9-0.58680 3.49652  15
   0  11  -9-2.35853 2.81133  18
   0  11  -9 1.07525 2.51859  17
   0 -11   8-1.66729 3.70169  15
   0  11  -8 2.21962 2.74877  25
   0  11  -8 1.30002 3.35371  22
   0  11  -8 1.03134 2.47176  17
   0  11  -8-0.45962 2.52937  18
   0  11  -7-1.84913 3.21446  22
   0 -11   7 0.52531 3.15587  15
   0  11  -7-2.68391 2.58976  18
   0  11  -7-0.98618 2.39456  17
   0  11  -6 1.87407 2.58944   5
   0  11  -6-1.30247 2.66795  18
   0  11  -6 2.82241 2.23643  17
   0  11  -6 2.91614 3.29588  22
   0 -11   6 4.46181 3.28761  15
   0  11  -5-0.94512 2.60507   5
   0  11  -5-2.52228 2.50450  18
   0  11  -5-1.36162 2.28083   9
   0 -11   5-0.46759 3.13257  15
   0  11  -5 3.31957 2.90981  22
   0  11  -5 1.29399 2.37253  31
   0  11  -4-2.20566 2.65425   5
   0  11  -4 1.70389 1.89680  17
   0  11  -4 1.21930 2.29294  18
   0  11  -4-1.36646 2.20709   9
   0 -11   4-1.32255 2.72073  15
   0  11  -4-1.57673 2.65746  22
   0  11  -4 0.93913 2.11141  31
   0  11  -3 2.20863 2.43341   5
   0  11  -3-0.78511 2.23274  18
   0  11  -3 2.42730 2.16718  17
   0  11  -3-1.36628 2.19297   9
   0 -11   3-2.57417 3.00455  15
   0  11  -3-0.99933 2.60265  22
   0  11  -3 1.48652 2.00593  31
   0  11  -2 1.57633 2.49524   5
   0  11  -2 6.90857 2.14240  17
   0  11  -2 0.37893 2.31828  18
   0  11  -2 1.36467 2.17517   9
   0 -11   2-1.62026 2.96427  15
   0  11  -2 4.29520 2.83142  22
   0  11  -2 1.53514 1.98398  31
   0  11  -1 0.31471 2.47040   5
   0  11  -1-1.82842 2.06427  18
   0  11  -1 2.18304 1.95038  17
   0  11  -1 1.02132 2.04393   9
   0 -11   1-0.38314 2.49179  15
   0  11  -1 0.69185 1.79463  31
   0  11  -1 3.20006 2.49406  22
   0  11   0-1.32152 2.52571  22
   0  11   0-0.35287 2.19282  18
   0  11   0 0.34467 1.72520  17
   0  11   0 4.70987 2.51555   5
   0  11   0 1.01860 2.12419   9
   0  11   0-0.93306 2.85956  26
   0 -11   0-0.72633 2.41868  15
   0  11   1 4.38518 2.49975   5
   0  11   1 1.35429 2.15676   9
   0  11   1 2.93604 1.79323  17
   0 -11  -1 2.47569 2.78236  15
   0  11   1 3.41120 2.50441  22
   0  11   2 2.18823 2.58901   5
   0  11   2 0.30859 1.70464  17
   0  11   2 4.59940 2.00554  18
   0  11   2 2.36434 2.00300   9
   0  11   2-1.66379 2.21324  22
   0 -11  -2 1.01258 2.30522  15
   0 -11  -3 5.52611 3.82296  13
   0  11   3 5.83282 1.87495  17
   0  11   3 1.58481 2.15093  18
   0  11   3 5.05637 2.38136   9
   0 -11  -3 3.59592 2.41897  15
   0 -11  -3 7.84993 1.94777  32
   0  11   3 1.22583 2.34576  22
   0 -11  -4 8.38118 4.26260  13
   0  11   4 8.89475 2.88751  23
   0  11   4 8.90364 2.97114  22
   0  11   4 8.55465 3.06819  19
   0  11   4 8.25586 2.74580  18
   0  11   4 8.81017 2.24311  17
   0  11   4 10.0989 2.77835   9
   0 -11  -4 7.86435 2.87397  15
   0  11   4 18.7095 3.25975   5
   0 -11  -4 14.8995 2.61580  32
   0  11   5 3.87237 2.47251  23
   0  11   5 7.67411 2.67767  22
   0  11   5 6.10232 3.07838  19
   0  11   5 8.25663 2.47671  18
   0  11   5 8.09026 2.13710  17
   0 -11  -5 4.88167 2.51219  15
   0 -11  -5 11.7850 2.68244  32
   0  11   6 4.36628 2.63971   5
   0  11   6-1.17336 2.28111  23
   0  11   6 5.44556 2.85124  19
   0  11   6 0.98231 1.43564  17
   0  11   6 4.54472 2.05552  18
   0  11   6 3.36391 2.19040   9
   0 -11  -6-1.77242 2.24138  15
   0 -11  -6-0.24709 2.35763  32
   0 -11  -6-1.87717 2.87901  30
   0  11   7-0.79507 2.20570  23
   0  11   7-0.36985 2.60389  19
   0  11   7 1.38100 1.43996  17
   0  11   7 0.27340 1.67584  18
   0  11   7 1.87324 2.36526   5
   0  11   7 2.35617 2.01968   9
   0 -11  -7-3.16904 2.28116  32
   0 -11  -7-1.81433 2.78007  30
   0  11   8-1.51541 2.58207  19
   0  11   8 2.36228 1.71755  18
   0  11   8 0.40687 2.18011  23
   0  11   8-0.67374 2.12186   9
   0  11   8 1.87598 2.39059   5
   0 -11  -8-0.82623 2.20683  32
   0  11   9 1.16970 2.96961  19
   0  11   9-0.50234 1.76317  18
   0  11   9-0.83933 2.46562  23
   0  11   9 3.71006 2.15501   9
   0  11   9 2.19185 2.53157   5
   0 -11  -9 3.52766 2.52429  32
   0  11  10 1.59632 2.86811  19
   0  11  10-0.95686 1.64827  18
   0  11  10-4.34734 2.45249  23
   0  11  10 3.03749 2.19399   9
   0  11  10 5.01689 2.58229   5
   0 -11 -10 0.62718 2.51208  32
   0  11  11-0.41380 2.91566  19
   0  11  11-0.90432 1.61273  18
   0  11  11-2.36296 2.26429   9
   0 -11 -11-1.33641 2.49912  32
   0  11  11-1.25469 2.60579   5
   0  11  11 0.90510 2.44905  23
   0  11  12 2.36168 2.24778   9
   0 -11 -12 3.20033 2.89987  32
   0  11  12 7.86447 2.90089   5
   0  11  12 9.50280 2.91342  23
   0  11  13-1.49463 2.74130  23
   0  11  13-2.01570 2.11636   9
   0  11  13 2.95271 2.12046  11
   0  11  13-0.62700 2.58258   5
   0 -11 -13-2.26756 2.92802  32
   0  11  14-2.09420 2.88667  23
   0  11  14 0.33332 2.12177   9
   0  11  14 2.60225 2.03064  11
   0 -11 -14 8.82349 3.51780  32
   0  11  14 2.80353 3.11777  19
   0  11  15-2.20385 2.67068  23
   0 -11 -15 2.12408 3.16006  32
   0  11  15 6.33565 3.60791  19
   0  11  16 0.58022 2.87317  23
   0  11  16-0.50825 3.30401  19
   0  11  17 1.84335 2.92799  23
   0  11  17 4.23546 3.62192  19
   0  11  18-1.29220 3.33886  23
   0 -11 -18-0.99450 3.84012  32
   0  11  19-0.67808 2.97967  23
   0 -11 -19 0.52062 3.58764  32
   0  11  19-1.14077 3.61560  19
   0  11  20 2.12754 3.36096  23
   0 -11 -20-0.54241 3.91953  32
   0  11  20 1.17758 3.85282  19
   0  11  21 1.47778 3.46339  23
   0 -11 -21 2.87706 4.05489  32
   0  11  21 0.60450 3.86037  19
   0  11  22 0.76528 3.13315  23
   0 -11 -22-1.18405 3.99348  32
   0  11  22 7.40173 4.48181  19
   0 -12  12-2.14621 4.22990  15
   0 -12  12-0.98627 2.44234  21
   0  12 -12 0.70066 3.20110  25
   0  12 -12 4.49051 3.40526  17
   0 -12  11 3.45201 4.37874  15
   0 -12  11 0.95973 2.25186  21
   0  12 -11 2.02304 3.16062  25
   0  12 -11 0.62778 2.94294  17
   0 -12  10 5.30269 4.21544  15
   0 -12  10 13.0023 3.40582  21
   0  12 -10 5.20718 3.17410  25
   0  12 -10-0.61088 2.88646  17
   0  12  -9-0.62148 2.90975  25
   0 -12   9 4.43534 4.04238  15
   0  12  -9-4.66661 3.28690  18
   0  12  -9 2.93895 2.68577  17
   0 -12   8-1.81122 3.67455  15
   0  12  -8 4.90297 3.85301  22
   0  12  -8 4.73501 3.22773  25
   0  12  -8-1.69940 2.61999  17
   0  12  -8-2.03708 3.01104  18
   0  12  -7 0.66840 3.30980  22
   0 -12   7 1.14751 3.39221  15
   0  12  -7-0.49625 2.72983  18
   0  12  -7-0.54409 2.35796  17
   0  12  -6-1.27247 3.04926  22
   0 -12   6-0.56169 3.62955  15
   0  12  -6 1.56356 2.68948  17
   0  12  -6 1.93342 2.68276  18
   0  12  -5-0.35326 2.68352   5
   0  12  -5-1.87891 2.74260  18
   0  12  -5-1.82045 2.91414  22
   0 -12   5-3.19375 3.42304  15
   0  12  -4-3.55450 2.96144   5
   0  12  -4 4.22339 2.51191   9
   0  12  -4-0.95088 2.11769  17
   0  12  -4-1.36681 2.46329  18
   0  12  -4-1.73832 2.86986  22
   0 -12   4 1.51278 3.06956  15
   0  12  -3-0.35652 2.87925   5
   0  12  -3 0.76987 2.34299   9
   0  12  -3-0.44138 2.29919  18
   0  12  -3 0.45308 2.12112  17
   0  12  -3-2.21402 2.88314  22
   0 -12   3-0.47782 3.34630  15
   0  12  -2-1.42198 2.66852   5
   0  12  -2-0.38473 2.32505   9
   0  12  -2 3.45094 2.31077  17
   0  12  -2-3.41717 2.59975  18
   0  12  -2 1.59225 2.65605  22
   0 -12   2 0.45300 2.85252  15
   0  12  -1 1.42072 2.68048   5
   0  12  -1 4.99629 2.57651   9
   0  12  -1-1.23097 2.07729  17
   0  12  -1 1.65277 2.35234  18
   0  12  -1 0.51076 2.66243  22
   0 -12   1-0.85996 3.10752  15
   0  12   0 4.61096 2.72435   5
   0  12   0 1.15067 2.26888   9
   0  12   0 1.16991 1.86986  17
   0  12   0-2.39756 2.29207  18
   0  12   0 4.43764 2.89426  22
   0 -12   0-2.09356 2.94868  15
   0  12   1-1.41621 2.53176   5
   0  12   1 1.14821 2.32956   9
   0  12   1-1.11125 1.92953  17
   0  12   1 0.95734 2.51720  22
   0 -12  -1 0.39914 2.68920  15
   0  12   2 5.65524 2.71612   5
   0  12   2-1.75769 1.90335  17
   0  12   2 0.37359 2.02237  18
   0 -12  -2-4.95947 2.29161  15
   0  12   2-0.38194 2.10389   9
   0  12   2-1.86728 2.48025  22
   0  12   3-1.08364 2.15776  18
   0  12   3 4.33403 1.95098  17
   0 -12  -3 4.80739 2.62164  15
   0  12   3 1.90632 2.29175   9
   0  12   3 5.50146 2.70784  22
   0  12   4 4.53849 2.36558  18
   0  12   4-1.57917 1.75236  17
   0  12   4 4.56857 2.50533   9
   0  12   4-3.62708 2.70052  22
   0 -12  -4 1.06657 2.19410  15
   0  12   5 3.46497 2.60633  23
   0  12   5 0.40286 2.85247  19
   0  12   5 11.4177 2.23608  17
   0  12   5 6.40977 2.47618  18
   0  12   5 4.51235 2.72808  22
   0 -12  -5 1.03224 2.43487  15
   0 -12  -5 4.28177 2.33001  32
   0  12   5 16.2132 3.37410   5
   0  12   6 0.43539 2.41633  23
   0  12   6-1.35663 2.46674  22
   0  12   6-4.47562 3.05474  19
   0  12   6-0.56761 1.64105  17
   0  12   6 2.93158 2.07877  18
   0 -12  -6-0.66427 2.21261  15
   0  12   6 2.11509 2.69534   5
   0 -12  -6-2.68521 2.59561  32
   0  12   7-0.41297 2.68465  19
   0  12   7 1.25693 2.00464  18
   0 -12  -7-4.57703 2.58082  32
   0  12   7 1.14097 2.26538   9
   0  12   7 2.11644 2.56063   5
   0  12   7-0.44098 2.40486  23
   0  12   8 1.68167 2.91349  19
   0  12   8-0.60511 1.88120  18
   0 -12  -8-2.13170 2.60353  32
   0  12   8 0.38050 2.25069   9
   0  12   8 1.41230 2.49970   5
   0  12   8 4.04028 2.24757  23
   0  12   9 0.43055 2.86829  19
   0  12   9 0.29054 1.87874  18
   0 -12  -9 0.32402 2.54359  32
   0  12   9 1.52298 2.31870   9
   0  12   9-1.06041 2.66677   5
   0  12   9 2.75795 2.34907  23
   0  12  10 2.21312 2.78851  19
   0  12  10 1.66682 1.81913  18
   0 -12 -10-1.00893 2.68452  32
   0  12  10-0.38096 2.30389   9
   0  12  10 3.53750 2.76518   5
   0  12  10-0.47371 2.05484  23
   0  12  11 2.28252 3.20011  19
   0  12  11-0.26412 1.73351  18
   0  12  11 1.14342 2.13728   9
   0  12  11 0.48982 2.24222  23
   0  12  11 4.95314 2.70827   5
   0 -12 -11 1.78598 2.70977  32
   0 -12 -12 0.37898 2.88398  32
   0  12  12-1.52242 2.18204   9
   0  12  12 3.74033 3.22150  19
   0  12  12-1.52545 2.64847  23
   0  12  12 1.41910 2.65071   5
   0 -12 -13 6.02443 3.25941  32
   0  12  13 0.37921 2.26309   9
   0  12  13-0.37053 2.09509  11
   0  12  13 0.52956 2.73530  23
   0  12  13 2.82896 2.80157   5
   0  12  14-1.12951 2.41719   9
   0 -12 -14-0.85004 3.14578  32
   0  12  14 2.20590 2.18989  11
   0  12  14-1.66605 2.56855  23
   0  12  15 4.17311 3.49490  19
   0 -12 -15-1.79582 3.41732  32
   0  12  15 0.58066 2.81449  23
   0  12  16-0.54134 3.36906  19
   0 -12 -16 2.36655 3.60697  32
   0  12  16-3.64668 2.88513  23
   0  12  17 8.42069 4.02359  19
   0 -12 -17-1.99061 3.79716  32
   0  12  17 2.54397 3.02498  23
   0  12  18-2.90519 3.82477  19
   0  12  18 0.66499 3.29440  23
   0  12  19-5.99612 3.87852  19
   0 -12 -19-1.63454 3.80005  32
   0  12  19 1.38792 2.97163  23
   0  12  20 3.08302 4.13050  19
   0 -12 -20-2.32044 4.21130  32
   0  12  20 0.72210 3.65131  23
   0  12  21 4.41630 4.25491  19
   0 -12 -21 0.59986 4.02272  32
   0  12  21 0.74841 3.33798  23
   0 -12 -22-6.77439 4.65603  32
   0  12  22 1.28278 3.99906  19
   0 -13  12 0.51887 2.62415  21
   0  13 -11-0.69563 2.97311  25
   0  13 -11-3.35547 3.02770  17
   0 -13  11 2.03607 2.62629  21
   0  13 -10 0.67761 2.89669  25
   0  13 -10-2.62986 3.04184  17
   0 -13  10-0.72633 4.23046  15
   0 -13  10-0.49623 2.51030  21
   0 -13   9 4.89618 4.07319  15
   0  13  -9 0.65203 3.01563  25
   0  13  -9-1.28023 2.96053  17
   0  13  -9-1.12714 2.90705  18
   0  13  -8-1.11350 3.14098  18
   0  13  -8 1.86077 2.83367  17
   0 -13   8 0.67070 4.11080  15
   0  13  -8-0.62553 2.92830  25
   0  13  -8-2.99330 3.66609  22
   0  13  -7 0.71880 3.36570  22
   0  13  -7 2.97630 2.65165  17
   0  13  -7-2.18094 2.89512  18
   0 -13   7 1.28236 3.79169  15
   0  13  -6 4.82829 3.62708  22
   0 -13   6 0.61160 3.72239  15
   0  13  -6-2.13402 3.08287  18
   0  13  -5 2.08162 2.71095  18
   0  13  -5-0.39175 2.98149   5
   0  13  -5-0.40971 2.15491   7
   0 -13   5 0.58274 3.71769  15
   0  13  -5 0.66022 3.40588  22
   0  13  -4-0.63355 3.00364  22
   0  13  -4-3.54520 2.78906  18
   0  13  -4-1.05319 2.43904  17
   0  13  -4-1.68500 2.23977  11
   0  13  -4-0.42710 2.50963   9
   0 -13   4 0.55453 3.56249  15
   0  13  -4-0.39538 3.05205   5
   0  13  -3-4.77018 2.91643   5
   0  13  -3-1.71699 2.74083   9
   0  13  -3 0.98417 2.61459  18
   0  13  -3-3.02174 2.54915  17
   0  13  -3 3.65258 3.04872  22
   0 -13   3 1.58261 3.21289  15
   0  13  -2-1.19613 2.82397   5
   0  13  -2-1.29060 2.46898   9
   0  13  -2-2.86559 2.90898  18
   0  13  -2 0.96204 2.25453  17
   0  13  -2-0.58519 3.07925  22
   0 -13   2-0.50208 3.07932  15
   0  13  -1 4.77007 3.01283   5
   0  13  -1-2.15037 2.54450   9
   0  13  -1 0.92619 2.57105  18
   0  13  -1 0.91801 2.12505  17
   0  13  -1-0.56502 3.16265  22
   0 -13   1 1.95825 2.93887  15
   0  13   0 5.56238 3.09121   5
   0  13   0 2.14882 2.50312   9
   0  13   0-0.87529 2.25796  17
   0  13   0-0.89765 2.49055  18
   0  13   0-0.54685 2.90294  22
   0 -13   0-0.46693 3.33910  15
   0  13   1 3.17561 3.11486   5
   0  13   1 0.42924 2.53815   9
   0  13   1-1.25059 2.08655  17
   0  13   1 2.12792 2.85000  22
   0 -13  -1-0.44608 2.86412  15
   0  13   2 1.58603 2.85884   5
   0  13   2 2.57108 2.42825   9
   0  13   2 0.42130 2.26843  18
   0  13   2-0.79359 1.97820  17
   0  13   2 9.35528 3.14924  22
   0 -13  -2 3.84261 2.83574  15
   0  13   3-0.79212 2.69934   5
   0  13   3 0.42786 2.45352   9
   0  13   3 2.64195 2.11228  17
   0  13   3 0.40802 2.35829  18
   0  13   3-0.51000 2.78166  22
   0 -13  -3-0.41395 2.67482  15
   0  13   4 0.85465 2.35193   9
   0  13   4 0.39509 2.31965  18
   0  13   4-1.08179 1.80618  17
   0  13   4 1.00729 2.64950  22
   0 -13  -4-3.58021 2.65020  15
   0  13   5 2.76862 2.68038   5
   0  13   5-1.52974 2.04919  18
   0  13   5 1.71089 1.79999  17
   0  13   5-2.98851 2.46746   9
   0  13   5 2.00192 2.63219  22
   0 -13  -5 1.15302 2.51434  15
   0  13   6 2.50046 2.63142  22
   0  13   6 0.90448 2.79254  19
   0  13   6-0.64810 1.70664  17
   0  13   6 1.10966 2.08884  18
   0  13   6 3.37492 2.43956  23
   0 -13  -6 0.59448 2.21247  32
   0  13   6-0.39547 2.61973   5
   0  13   7 0.50271 2.54355  22
   0  13   7-0.91542 3.18963  19
   0  13   7 3.21723 2.13130  18
   0  13   7 1.45806 2.48413  23
   0  13   7 2.55999 2.59852   9
   0  13   7 3.16480 2.91555   5
   0 -13  -7-4.62456 2.75614  32
   0  13   8-2.41403 2.06940  18
   0 -13  -8-4.58345 2.77924  32
   0  13   8 1.28000 2.34026   9
   0  13   8 1.18730 2.70851   5
   0  13   8 1.47952 2.37622  23
   0  13   9-2.36874 3.13933  19
   0  13   9-1.32776 2.02512  18
   0 -13  -9-3.82063 2.96110  32
   0  13   9-1.70687 2.46973   9
   0  13   9 1.97990 3.07037   5
   0  13   9 1.00485 2.54418  23
   0  13  10-1.93947 3.05452  19
   0  13  10-2.22844 2.03289  18
   0 -13 -10-1.84132 2.93947  32
   0  13  10-0.85340 2.26670   9
   0  13  10 1.18838 2.79028   5
   0  13  10 2.57160 2.68046  23
   0  13  11 0.99557 3.21649  19
   0  13  11-0.91165 1.83746  18
   0  13  11 3.41378 2.56102   9
   0  13  11 1.58834 2.62245  23
   0  13  11 1.58997 2.78429   5
   0 -13 -11-1.94989 2.90074  32
   0 -13 -12-1.23793 3.07042  32
   0  13  12 2.12941 2.36514   9
   0  13  12-2.73150 2.64907  23
   0  13  12-2.38122 2.88278   5
   0  13  12-0.51230 3.29061  19
   0  13  13 2.11281 3.43748  19
   0 -13 -13 0.85151 3.19995  32
   0  13  13 1.69696 2.56885   9
   0  13  13 2.26225 2.74509  23
   0  13  13 0.79099 2.90370   5
   0  13  13 0.82946 2.47551  11
   0  13  14-0.42143 2.53191   9
   0 -13 -14-0.89870 3.43554  32
   0  13  14-0.58665 2.86178  23
   0  13  15-1.25026 2.62648   9
   0 -13 -15-6.62832 3.95680  32
   0  13  15-0.60978 2.66196  23
   0  13  15-3.66068 2.37201  11
   0  13  16 2.54916 3.31941  23
   0 -13 -16-3.98148 3.85500  32
   0  13  16 1.72970 3.77118  19
   0  13  17-2.65223 3.21381  23
   0 -13 -17 2.13863 3.90115  32
   0  13  17 0.59514 3.67379  19
   0  13  18 4.82416 3.39665  23
   0 -13 -18 3.35373 4.15378  32
   0  13  18 0.61318 4.24141  19
   0  13  19-2.14555 3.43191  23
   0  13  19-0.63018 3.97277  19
   0  13  20-4.43998 3.71132  23
   0  13  20 2.58072 4.20136  19
   0  13  21 3.81388 3.48658  23
   0 -13 -21-4.35835 4.47624  32
   0  13  21 3.28700 4.37943  19
   0  14 -10-3.48076 3.43135  25
   0 -14  10-3.15206 2.86476  21
   0 -14   9 0.73968 4.34066  15
   0  14  -9-0.68559 3.20961  17
   0  14  -9-0.67601 2.93005  25
   0 -14   8 4.28648 4.28646  15
   0  14  -8-0.65372 2.87225  25
   0  14  -8-2.67335 3.34460  17
   0  14  -8 1.20301 3.25134  18
   0  14  -7-1.53088 3.62899  22
   0  14  -7-3.56758 3.33057  18
   0  14  -7 2.59493 2.93067  17
   0 -14   7-3.43739 3.84972  15
   0  14  -6-0.73911 3.58160  22
   0  14  -6 2.33146 3.12268  18
   0 -14   6-0.65978 4.26278  15
   0  14  -5-0.71157 3.67047  22
   0 -14   5 3.78978 4.00337  15
   0  14  -5-2.28467 3.16890  18
   0  14  -5 1.20964 2.76296  17
   0  14  -4 1.73557 2.81125  17
   0  14  -4 1.67412 3.05060  18
   0  14  -4-7.83345 3.67199   5
   0  14  -4-0.91241 2.31646   7
   0 -14   4-2.41612 3.93241  15
   0  14  -4-0.68635 3.36911  22
   0  14  -3 5.30035 3.41897  22
   0  14  -3 0.55529 2.53857  17
   0  14  -3-4.35200 3.09549  18
   0  14  -3 1.40138 2.59350  11
   0  14  -3 3.31723 2.84497   9
   0 -14   3-5.77068 3.79863  15
   0  14  -3-1.31695 3.20382   5
   0  14  -2-1.32374 3.32752   5
   0  14  -2 1.42877 2.75207   9
   0  14  -2-2.64755 3.08360  18
   0  14  -2 0.53212 2.40037  17
   0  14  -2 2.55805 3.29884  22
   0 -14   2-1.69313 3.75839  15
   0  14  -1-1.32743 3.21232   5
   0  14  -1-2.38740 2.94710   9
   0  14  -1-1.02959 2.78300  18
   0  14  -1 0.50938 2.44103  17
   0  14  -1 5.57512 3.25775  22
   0 -14   1-2.15695 3.73620  15
   0  14   0 1.77213 3.15167   5
   0  14   0-0.95579 2.55996   9
   0  14   0-3.00050 2.91218  18
   0  14   0 0.48702 2.25248  17
   0  14   0 0.60171 2.97960  22
   0 -14   0 2.06261 3.02586  15
   0  14   1-0.88299 2.97538   5
   0  14   1-2.38732 2.76000   9
   0  14   1 1.87131 2.34233  17
   0  14   1-3.51549 3.16788  22
   0 -14  -1 0.98698 2.91863  15
   0  14   2 2.64840 3.07475   5
   0  14   2-4.29378 2.71353   9
   0  14   2 2.23248 2.39193  17
   0  14   2 0.47127 2.57011  18
   0  14   2-2.29271 2.95673  22
   0 -14  -2 0.95614 2.99062  15
   0  14   3 3.97016 3.00630   5
   0  14   3 1.42984 2.77590   9
   0  14   3 0.45719 2.33555  18
   0  14   3-0.42582 2.26065  17
   0  14   3-1.68775 2.72632  22
   0 -14  -3 0.45879 2.77299  15
   0  14   4-4.28543 2.61930   9
   0  14   4-0.44338 2.37508  18
   0  14   4 2.02800 2.17270  17
   0  14   4 1.11043 2.71994  22
   0 -14  -4 0.44062 2.60510  15
   0  14   5-1.71932 2.26023  18
   0  14   5-1.92862 2.00908  17
   0  14   5 3.08463 3.13478   5
   0  14   5 2.20350 2.75670  22
   0  14   5 2.37868 2.63942   9
   0  14   6-1.24898 2.27038  18
   0  14   6 0.73238 1.85154  17
   0  14   6-0.88119 2.96839   5
   0  14   6 2.19751 2.94289  22
   0  14   7 1.10106 2.81262  22
   0  14   7-1.00852 3.64291  19
   0  14   7-0.40298 2.31133  18
   0  14   7-1.06625 2.75083  23
   0  14   7 1.42570 2.61508   9
   0 -14  -7 5.75187 2.45700  32
   0  14   7-2.64329 2.88230   5
   0  14   8 0.55454 2.88913  22
   0  14   8 0.51104 3.44364  19
   0  14   8 1.16803 2.30290  18
   0  14   8-1.61543 2.49136  23
   0  14   8 1.90036 2.74610   9
   0  14   8-0.44059 3.06975   5
   0 -14  -8-4.55000 2.91628  32
   0  14   9 4.15730 3.35775  19
   0  14   9 2.25206 2.11823  18
   0 -14  -9-6.67091 3.35463  32
   0  14   9 1.90105 2.56954   9
   0  14   9-2.20297 2.93461   5
   0  14   9-1.09383 2.62102  23
   0  14  10-3.70396 3.52393  19
   0  14  10-1.44334 2.24245  18
   0 -14 -10 0.78391 3.02309  32
   0  14  10 2.84963 2.65759   9
   0  14  10 2.21027 2.97850   5
   0  14  10 1.67181 2.57772  23
   0  14  11-1.08221 3.64654  19
   0  14  11-1.03548 2.10249  18
   0  14  11 2.37132 2.82615   9
   0  14  11 0.57006 2.57284  23
   0  14  11-2.20800 3.17486   5
   0 -14 -11-3.72765 3.41209  32
   0  14  12 0.58518 2.98882  23
   0 -14 -12-3.05947 3.42938  32
   0  14  12-0.94616 2.87933   9
   0  14  12-1.10919 3.49228  19
   0  14  12 3.24038 2.52446  11
   0  14  12-0.88146 3.13535   5
   0  14  13-1.80929 2.98781  23
   0 -14 -13 3.22503 3.49138  32
   0  14  13-1.88417 2.96748   9
   0  14  13 1.70810 3.70240  19
   0  14  13 0.46052 2.44605  11
   0  14  13-3.51197 3.29652   5
   0  14  14-3.11081 2.95001  23
   0 -14 -14 0.48492 3.65937  32
   0  14  14-1.40292 2.61998   9
   0  14  14 1.75560 3.78314  19
   0  14  14-0.45693 2.47357  11
   0  14  14-2.61680 3.29175   5
   0  14  15 0.46263 2.73731   9
   0 -14 -15 2.54842 3.68301  32
   0  14  15 0.45158 2.46491  11
   0  14  15 1.28599 2.90239  23
   0  14  16 3.09490 3.91694  19
   0 -14 -16-9.61714 4.31487  32
   0  14  16-1.32988 3.13676  23
   0  14  17 0.63598 4.08475  19
   0 -14 -17-3.35247 3.78790  32
   0  14  17-0.68782 3.29771  23
   0  14  18-1.93807 4.12601  19
   0 -14 -18-10.4891 4.78904  32
   0  14  18-0.71088 3.28697  23
   0  14  19 9.25436 4.47999  19
   0 -14 -19-2.42033 4.39337  32
   0  14  19-0.73674 3.36697  23
   0  14  20-0.75782 3.41936  23
   0  14  20 3.36864 4.18703  19
   0  15  -8 5.12970 3.30813  18
   0  15  -8-3.37038 3.74036  25
   0  15  -7-2.78068 2.97141  17
   0  15  -7-1.91445 3.35639  18
   0 -15   7 1.45598 4.17420  15
   0  15  -7 0.80523 3.81457  22
   0  15  -7 0.65524 2.95644  25
   0 -15   6-0.70312 4.21923  15
   0  15  -6-2.52602 3.28999  18
   0  15  -6 2.34917 3.87820  22
   0 -15   5 0.69337 4.16071  15
   0  15  -5 0.75866 3.67660  22
   0  15  -5-0.62015 3.13632  18
   0  15  -5-1.96525 2.91761  17
   0  15  -4-3.04352 3.46780  18
   0  15  -4-0.63284 3.03875  17
   0 -15   4 1.33269 3.91528  15
   0  15  -4-2.47999 2.46435   7
   0  15  -4-2.94419 3.80206  22
   0  15  -4-1.89350 3.49271   5
   0  15  -3 4.08296 2.78317  11
   0  15  -3-1.22001 2.88924  17
   0  15  -3-2.38298 2.98125  18
   0 -15   3 2.55757 3.91879  15
   0  15  -3 2.51867 2.38591   7
   0  15  -3-3.62308 2.96734   9
   0  15  -3 3.56961 3.64631  22
   0  15  -3-2.39717 3.53153   5
   0  15  -2-1.02842 2.62903  11
   0  15  -2-0.58185 2.97417  18
   0  15  -2-0.58679 2.71652  17
   0 -15   2-1.83931 3.78556  15
   0  15  -2-2.08776 3.06509   9
   0  15  -2 1.38393 3.31751  22
   0  15  -2-2.41781 3.40644   5
   0  15  -1-0.51667 2.61476  11
   0  15  -1-3.97085 3.20213  18
   0  15  -1 0.56347 2.51140  17
   0  15  -1-1.34524 3.57191  22
   0  15  -1 2.62302 2.98577   9
   0  15  -1-4.86340 3.58418   5
   0 -15   1 0.58773 3.37140  15
   0  15   0-1.10522 3.01532  18
   0  15   0-4.32260 2.62013  17
   0  15   0 3.27609 3.31449  22
   0  15   0-1.57855 3.11269   9
   0  15   0 1.95188 3.28918   5
   0 -15   0 1.12707 3.66487  15
   0  15   1-1.55277 2.66991  17
   0  15   1-1.91778 3.26503  22
   0  15   1 2.10771 2.82265   9
   0  15   1-0.97745 3.51242   5
   0 -15  -1 4.37000 3.18106  15
   0  15   2-0.49526 2.51247  17
   0  15   2-4.18266 3.02808  18
   0  15   2 0.62627 3.04139  22
   0  15   2-1.05452 2.93245   9
   0  15   2-4.40288 3.16715   5
   0 -15  -2-0.52403 3.30609  15
   0  15   3 3.69052 3.11764   9
   0  15   3 2.93611 3.53510   5
   0  15   3-2.36674 2.67100  17
   0  15   3-2.03238 2.59576  18
   0  15   3-0.61577 3.26893  22
   0  15   4 1.35545 2.33485  17
   0  15   4 0.98716 2.83324  18
   0  15   4-0.60710 2.97743  22
   0  15   4 3.16210 3.02471   9
   0  15   5-2.39538 3.01787  18
   0  15   5 0.43058 2.24430  17
   0  15   5 0.60162 2.85077  22
   0  15   5-1.57996 3.04439   9
   0  15   6-2.92377 3.13035   5
   0  15   6-1.19791 2.87184  22
   0  15   6 0.46463 2.46862  18
   0  15   7 3.89765 3.30142   5
   0  15   7-0.59894 2.86992  22
   0  15   7-2.25034 2.92601  18
   0  15   8-2.40530 3.04599  22
   0  15   8-3.90648 3.56484  19
   0  15   8-2.17715 2.58104  18
   0  15   8 8.77709 3.33307  23
   0  15   8-4.20587 2.92269   9
   0  15   8-2.44455 3.31792   5
   0  15   9-3.63894 3.50458  22
   0  15   9-0.56605 3.94290  19
   0  15   9 0.42028 2.55793  18
   0  15   9 2.95863 2.93018  23
   0  15   9 0.52527 2.91430   9
   0 -15  -9 0.80521 2.74347  32
   0  15   9 1.95468 3.42218   5
   0  15  10-4.02909 3.94967  19
   0  15  10-1.61785 2.41820  18
   0  15  10-0.60055 2.78546  23
   0  15  10-2.62299 3.13167   9
   0  15  10 1.95252 3.18011   5
   0 -15 -10-3.73402 3.50109  32
   0  15  11-0.51256 2.54396  11
   0  15  11-0.38771 2.43134  18
   0  15  11-2.61743 2.95820   9
   0  15  11 0.61234 2.80260  23
   0  15  11-1.94912 3.28741   5
   0 -15 -11-5.68929 3.56650  32
   0  15  12-4.18615 4.06451  19
   0 -15 -12-4.60900 3.77982  32
   0  15  12-4.17334 3.10059   9
   0  15  12 3.12690 3.17794  23
   0  15  12-3.88688 3.21296   5
   0  15  12-2.55242 2.92069  11
   0  15  13 6.72589 4.11941  19
   0 -15 -13-0.96915 3.50011  32
   0  15  13-1.03801 2.95178   9
   0  15  13-1.92144 3.36792  23
   0  15  13-1.93419 3.43987   5
   0  15  13 2.53801 2.91013  11
   0  15  14-1.25187 4.08206  19
   0 -15 -14-5.59790 4.07310  32
   0  15  14 1.54490 2.99348   9
   0  15  14-7.22999 3.66114  23
   0  15  14-2.39928 3.49850   5
   0  15  14 0.50337 2.66692  11
   0  15  15-3.05518 3.10308   9
   0 -15 -15-3.19982 3.89357  32
   0  15  15 0.67649 3.20804  23
   0  15  15-0.49704 2.69122  11
   0  15  16-2.08725 3.33351  23
   0 -15 -16 4.46064 3.94606  32
   0  15  17-0.71539 3.34882  23
   0 -15 -17-2.32612 4.17937  32
   0  15  17 3.35580 4.25394  19
   0  15  18-3.67510 3.37686  23
   0 -15 -18-1.20910 4.42468  32
   0  15  18-4.11237 4.21603  19
   0  15  19 4.52286 3.65248  23
   0 -15 -19-3.12942 4.52078  32
   0  15  19-2.79135 4.18696  19
   0  16  -7 1.34095 3.25236  25
   0  16  -6 4.91101 5.06866  22
   0  16  -6-6.73116 4.06038  18
   0 -16   6-2.26951 4.87483  15
   0  16  -5-2.40074 3.56513  22
   0  16  -5 0.66703 3.34008  18
   0  16  -5 0.70123 2.99882  17
   0 -16   5-5.13230 4.52628  15
   0  16  -4 2.33817 4.06522  22
   0 -16   4-3.54274 4.52507  15
   0  16  -4-4.60684 3.86784  18
   0  16  -4 0.68090 3.03937  17
   0  16  -3 0.65923 2.97893  17
   0  16  -3-3.22596 3.55358  18
   0  16  -3-2.28062 3.80842  22
   0  16  -3-1.08621 2.42475   7
   0 -16   3-1.36689 4.01439  15
   0  16  -3-2.06869 3.70228   5
   0  16  -2 4.45840 3.03913  11
   0  16  -2 6.32694 3.41987  18
   0  16  -2-1.91048 2.83555  17
   0  16  -2-0.74144 3.59254  22
   0  16  -2 0.55153 2.55088   7
   0  16  -2-1.69647 3.26767   9
   0 -16   2-0.65818 3.49352  15
   0  16  -2-6.28719 3.66911   5
   0  16  -1 1.68546 2.81608  11
   0  16  -1-0.61365 2.80789  17
   0  16  -1-3.09544 3.49620  18
   0  16  -1-4.33494 3.69357  22
   0  16  -1-2.28156 3.14176   9
   0 -16   1 0.63313 3.39534  15
   0  16  -1-2.64315 4.04411   5
   0  16   0 1.69442 3.16469  11
   0  16   0-1.18088 2.70272  17
   0  16   0-1.81400 3.27284  18
   0  16   0-1.41201 3.81997  22
   0  16   0-0.57387 3.37186   9
   0 -16   0-4.92166 3.64133  15
   0  16   0-2.65947 3.72878   5
   0  16   1 2.83270 2.95268  11
   0  16   1-3.40305 2.81046  17
   0  16   1-2.07333 3.53132  22
   0  16   1-0.57592 3.11469   9
   0 -16  -1 1.18203 3.36293  15
   0  16   1-2.13642 3.74174   5
   0  16   2-3.26439 2.75159  17
   0  16   2 2.29968 3.16321  18
   0  16   2 3.97262 3.09547  11
   0  16   2 0.57720 3.25680   9
   0  16   2 2.14189 3.58734   5
   0  16   2 0.67762 3.42670  22
   0  16   3-4.62255 3.56614   9
   0  16   3 4.68948 2.76594  17
   0  16   3-0.55975 2.88763  18
   0  16   3 4.28990 3.50760   5
   0  16   3-3.33473 3.40662  22
   0  16   4-3.46884 3.26236   9
   0  16   4 2.49217 2.52126  17
   0  16   4 0.54445 2.83682  18
   0  16   4-2.14692 3.38055   5
   0  16   4-2.63322 3.26070  22
   0  16   5-0.65153 3.45875  22
   0  16   5 1.15618 3.12529   9
   0  16   5-0.52918 2.93657  18
   0  16   5-1.42685 2.52522  17
   0  16   6-2.88996 3.18568   9
   0  16   6-2.05586 2.73527  18
   0  16   6-2.59118 3.56898  22
   0  16   6 2.14739 3.64298   5
   0  16   7-1.49484 2.80027  18
   0  16   7 0.53668 3.64600   5
   0  16   7-5.17130 3.34477  22
   0  16   8 3.46213 3.41245   9
   0  16   8-0.96505 2.67830  18
   0  16   8-0.53635 3.57257   5
   0  16   8-3.23855 3.27586  22
   0  16   9 2.67913 3.54756   5
   0  16   9-0.46607 2.51976  18
   0  16   9 0.63674 3.18684  23
   0  16   9-2.88124 3.14287   9
   0  16   9 3.25570 3.08455  22
   0  16  10 1.07002 3.58407   5
   0  16  10 0.65681 3.35504  22
   0  16  10-1.24235 3.98827  19
   0  16  10-3.14296 2.79033  18
   0  16  10 3.45008 3.08065   9
   0  16  10-1.12688 2.96328  11
   0  16  10-3.86434 3.28992  23
   0 -16 -10 4.02025 2.97515  32
   0  16  11-3.15677 4.27927  19
   0  16  11-4.57424 3.23765  23
   0  16  11-2.86692 3.26285   9
   0  16  11 1.68425 2.78215  11
   0  16  11 0.53368 3.38429   5
   0 -16 -11 3.29383 2.88597  32
   0  16  12 1.14177 3.09080   9
   0  16  12-0.66530 3.08203  23
   0  16  12-1.28514 3.99646  19
   0  16  12-1.11766 2.80209  11
   0  16  12-2.65705 3.58455   5
   0 -16 -13-2.53312 3.73775  32
   0  16  13-1.70195 3.15457   9
   0  16  13-2.03478 3.36524  23
   0  16  13-3.92835 4.07356  19
   0  16  13 1.10980 3.05971  11
   0  16  13-3.16956 3.70539   5
   0 -16 -14-5.83907 4.14970  32
   0  16  14-2.24973 3.14997   9
   0  16  14 3.97104 2.72173   7
   0  16  14-1.38538 3.35932  23
   0  16  14-6.66541 4.41479  19
   0  16  14 0.54965 2.92092  11
   0  16  14-1.04775 3.53230   5
   0  16  15 3.54076 3.65605  23
   0  16  15 0.55543 3.08537   9
   0  16  15-0.56174 2.47279   7
   0 -16 -15-8.32117 4.50037  32
   0  16  15-2.71912 4.44889  19
   0  16  15-0.54246 3.01353  11
   0 -16 -16-6.94178 4.54865  32
   0  16  16 0.72426 3.01990  23
   0 -16 -17-5.41432 4.40238  32
   0  16  17-0.74044 3.72173  23
   0  16  18-4.30108 4.77368  19
   0 -16 -18 4.36331 4.27126  32
   0  16  18 0.75746 3.46025  23
   0 -17   4 2.96888 4.25521  15
   0  17  -4-3.49916 3.78274  18
   0  17  -4 3.25470 4.02919  22
   0  17  -3 2.81428 3.48396  17
   0  17  -3-6.22806 4.06068  18
   0  17  -3 2.39553 3.78209  22
   0 -17   3 2.87837 4.05947  15
   0  17  -3 1.66297 3.58117   5
   0  17  -2 0.59591 3.04442  11
   0  17  -2-0.68286 3.15906  17
   0  17  -2-2.03927 3.50711  18
   0  17  -2-0.78289 3.48662  22
   0  17  -2-0.58925 2.94963   7
   0  17  -2-0.60480 3.29891   9
   0 -17   2 2.08872 3.62714  15
   0  17  -2-2.80001 3.98442   5
   0  17  -1-2.41417 3.02170  11
   0  17  -1-1.32151 3.30788  17
   0  17  -1-6.01085 3.64325  18
   0  17  -1-0.76748 3.63629  22
   0  17  -1 2.45026 3.51311   9
   0  17  -1-1.19732 2.77036   7
   0 -17   1 10.1958 4.25287  15
   0  17  -1 0.56750 3.66751   5
   0  17   0 2.55157 3.09083  17
   0  17   0-0.65470 3.27629  18
   0  17   0 2.43514 3.17094  11
   0  17   0-2.29289 3.74931   5
   0  17   0-4.50893 4.06197  22
   0  17   0-1.85561 3.46069   9
   0  17   0 1.81697 2.58812   7
   0  17   1-2.45858 2.80971  17
   0  17   1 0.61256 2.90319  11
   0  17   1-4.04085 3.82286   5
   0  17   1 0.73805 3.49725  22
   0  17   1 0.62254 3.42608   9
   0  17   2-1.18240 2.86459  17
   0  17   2 0.62567 3.35160  18
   0  17   2 2.46056 2.98059  11
   0  17   2-0.58001 3.95228   5
   0  17   2-1.45166 3.63226  22
   0  17   2 1.25083 3.12975   9
   0  17   3-2.27013 2.88219  17
   0  17   3-3.05206 3.39738  18
   0  17   3-0.61667 3.12962  11
   0  17   3-3.49215 3.88527   5
   0  17   3-2.14430 3.80344  22
   0  17   3-2.50905 3.43127   9
   0  17   4-2.71865 2.96508  17
   0  17   4 0.59489 3.03837  18
   0  17   4 3.08665 3.02422  11
   0  17   4-0.58319 3.76765   5
   0  17   4 0.70600 3.38258  22
   0  17   4 1.25699 3.33591   9
   0  17   5-4.63276 3.21968  18
   0  17   5 3.49748 3.47010  22
   0  17   5-3.14489 3.52529   9
   0  17   5-1.23515 3.09758  11
   0  17   6-3.37735 3.27793  18
   0  17   6 4.93937 3.33730  11
   0  17   6-0.69430 3.28854  22
   0  17   6 1.25826 3.69173   9
   0  17   7 2.33678 4.15611   5
   0  17   7 1.38382 3.31538  22
   0  17   7-3.27787 2.92679  18
   0  17   8-3.70484 3.10669  18
   0  17   8 3.07951 2.98527  11
   0  17   8 0.58372 3.81871   5
   0  17   8 5.53285 3.63760  22
   0  17   8 0.62798 3.30310   9
   0  17   9-3.07005 2.96414  18
   0  17   9 0.61457 2.98521  11
   0  17   9-4.66290 4.06545   5
   0  17   9 4.85473 3.47699  22
   0  17   9-4.38923 3.62936   9
   0  17  10 0.98624 2.80564  18
   0  17  10 0.69742 3.26556  22
   0  17  10-1.25043 3.49886   9
   0  17  10-2.90773 3.78125   5
   0  17  10-1.83778 3.16086  11
   0  17  11 3.66068 3.08598  11
   0  17  11-1.15900 3.88261   5
   0  17  11-3.51677 3.59335  22
   0  17  11 0.62299 3.30780   9
   0  17  11-2.77347 3.50678  23
   0  17  12-2.10744 3.16902  23
   0  17  12 1.36907 4.28218  19
   0  17  12-4.03562 3.92873   5
   0  17  12-3.55412 3.52017  22
   0  17  12 1.23917 3.34926   9
   0  17  12 0.60647 3.12866  11
   0 -17 -12 5.65040 3.42097  32
   0  17  13-6.95177 4.92017  19
   0  17  13 0.57236 3.67503   5
   0  17  13-1.85453 2.75311   7
   0  17  13-3.07467 3.23413   9
   0  17  13-0.71312 3.29869  23
   0 -17 -13 2.69103 3.32199  32
   0  17  13 6.01455 3.30906  11
   0  17  14-0.72561 3.14569  23
   0  17  14-6.23178 3.98923   5
   0  17  14 3.06594 3.10141   7
   0  17  14-3.65290 3.37876   9
   0  17  14-5.64958 4.78572  19
   0 -17 -14 8.44109 3.72622  32
   0  17  14-0.59499 3.21708  11
   0  17  15 0.73802 3.38003  23
   0  17  15 4.24410 3.16711   7
   0  17  15-1.20058 3.25360   9
   0 -17 -15 5.28176 3.65437  32
   0  17  15 2.34511 3.06314  11
   0  17  15 1.43484 4.27990  19
   0  17  16-5.82705 4.61986  19
   0 -17 -16-1.19133 3.85218  32
   0  17  16 2.25309 3.56144  23
   0 -17 -17-3.70410 4.11110  32
   0  17  17 3.05414 3.39968  23
   0  18  -2 1.23844 2.90211   7
   0  18  -1-1.42526 3.49476  18
   0  18  -1 0.70137 3.16776  17
   0  18  -1-0.63869 3.33054  11
   0  18  -1-0.60538 4.17436   5
   0  18  -1 2.40553 3.57385  22
   0  18  -1-3.79666 3.07020   7
   0  18  -1-3.24185 3.41317   9
   0  18   0-3.50747 3.68923  18
   0  18   0-0.68004 2.98840  17
   0  18   0 1.29458 3.20582  11
   0  18   0-1.21875 3.88777   5
   0  18   0-3.15576 3.78043  22
   0  18   0-0.65764 3.52327   9
   0  18   0 2.57414 2.82805   7
   0  18   1-1.97238 2.96720  17
   0  18   1 3.92223 3.30659  11
   0  18   1-4.92732 4.49404   5
   0  18   1 1.55473 4.12721  22
   0  18   1-1.30356 2.94159   7
   0  18   1-0.66448 3.42889   9
   0  18   2-2.69092 3.60523  18
   0  18   2 1.90275 2.78870  17
   0  18   2-3.29281 3.33148  11
   0  18   2-2.48317 4.25523   5
   0  18   2 1.53339 3.71644  22
   0  18   2-2.67805 3.45519   9
   0  18   2 0.65804 2.97022   7
   0  18   3-3.70168 3.22156  17
   0  18   3-3.29113 3.26746  18
   0  18   3-4.63162 3.48682  11
   0  18   3-3.74590 4.16380   5
   0  18   3-0.75710 3.87359  22
   0  18   3 3.31530 3.22090   7
   0  18   3 3.36601 3.95697   9
   0  18   4-0.64253 3.38681  18
   0  18   4 5.92369 3.09426  17
   0  18   4 1.99152 3.36458  11
   0  18   4-2.50718 4.15597   5
   0  18   4 5.23861 3.79107  22
   0  18   4 1.35101 3.62604   9
   0  18   5-0.62637 3.16726  18
   0  18   5 3.32468 3.32775  11
   0  18   5-6.91243 4.40086   5
   0  18   5 2.96669 4.00910  22
   0  18   5 0.67717 3.52731   9
   0  18   6 0.60972 3.18067  18
   0  18   6-1.33078 3.11971  11
   0  18   6 6.62934 3.36956  22
   0  18   6 0.67773 3.43120   9
   0  18   7-0.62951 4.14439   5
   0  18   7-2.71069 3.76190   9
   0  18   7-1.77733 3.34455  18
   0  18   7 0.73266 3.59140  22
   0  18   8-1.25788 4.29054   5
   0  18   8 2.92577 3.62769  22
   0  18   8 3.44623 3.08347  18
   0  18   9 2.77647 3.02938  18
   0  18   9-0.66240 3.24614  11
   0  18   9-2.51205 4.05815   5
   0  18   9-2.19531 3.62462  22
   0  18   9-2.70245 3.41705   9
   0  18  10-3.22097 3.19843  18
   0  18  10 0.73379 3.55632  22
   0  18  10-0.65996 2.97794  11
   0  18  10 3.36724 3.76869   9
   0  18  10-0.62599 4.04492   5
   0  18  11 3.68779 3.57664  22
   0  18  11-1.34051 3.59328   9
   0  18  11-1.34096 2.98885   7
   0  18  11-3.11608 4.15268   5
   0  18  11-3.28256 3.42255  11
   0  18  12 4.56326 3.10325  11
   0  18  12-10.3950 3.98948  22
   0  18  12-3.09726 4.13679   5
   0  18  12-4.66208 3.67680   9
   0  18  12 2.00251 3.31995   7
   0  18  12-2.20935 3.42020  23
   0  18  13 1.29164 3.23205  11
   0  18  13-1.22807 4.16071   5
   0  18  13 1.49733 3.50470  22
   0  18  13-3.30164 3.50507   9
   0  18  13 1.98842 2.95140   7
   0  18  13-2.23358 3.35857  23
   0  18  14-0.75359 3.40061  23
   0  18  14-1.48238 4.66817  19
   0  18  14 1.83547 3.80275   5
   0  18  14 1.95743 3.36701   9
   0  18  14-1.31285 3.14653   7
   0  18  14 3.82563 3.35417  11
   0  18  14-2.26667 3.45288  22
   0 -18 -14 5.76274 3.43377  32
   0  18  15-8.24826 5.19818  19
   0  18  15-5.01128 3.81686  11
   0  18  15 3.23822 3.07299   7
   0  18  15-3.85204 3.41257   9
   0 -18 -15 5.39862 3.55119  32
   0  18  15 0.76267 3.65871  23
   0  18  16 3.77299 3.36595   9
   0  19   3-2.36839 3.82777  22
   0  19   3 2.10120 3.28160  11
   0  19   3-2.84994 3.53089   9
   0  19   3-2.61498 3.37510  17
   0  19   3 0.70166 3.65734  18
   0  19   4 2.34712 3.83576  22
   0  19   4-3.58382 3.97958   9
   0  19   4 0.70699 3.10991   7
   0  19   4-2.74779 3.58124  18
   0  19   4-2.11277 3.18037  11
   0  19   5 7.06918 3.75384  11
   0  19   5 0.77567 3.54518  22
   0  19   5-6.70949 3.90878  18
   0  19   5-0.66784 4.06617   5
   0  19   5 7.82358 3.48604   7
   0  19   5 6.47659 3.99409   9
   0  19   6-2.31170 3.81923  22
   0  19   6-2.88557 3.79692   9
   0  19   6 6.42738 3.26652   7
   0  19   6-5.88607 3.63219  18
   0  19   6-1.41667 3.43603  11
   0  19   7 1.41722 3.43368  11
   0  19   7-4.60337 4.07248  22
   0  19   7-0.63603 3.55874  18
   0  19   7-0.67022 4.07930   5
   0  19   7 5.05404 4.13949   9
   0  19   8-0.76398 3.90236  22
   0  19   8-0.61696 3.30531  18
   0  19   8-1.34037 4.10786   5
   0  19   8 3.58432 3.01971   7
   0  19   9-0.70578 3.49509  11
   0  19   9-0.76311 3.69767  22
   0  19   9-2.98408 3.28320  18
   0  19   9-2.67531 4.09933   5
   0  19   9 2.86658 3.27398   7
   0  19   9 3.60028 3.75063   9
   0  19  10 7.73154 3.78614  11
   0  19  10 3.05333 3.59539  22
   0  19  10 0.57520 3.21610  18
   0  19  10-5.33259 4.61018   5
   0  19  10 0.71742 3.75796   9
   0  19  11-5.96782 4.36345   5
   0  19  11-0.71347 3.57038   9
   0  19  11-0.76498 3.53801  22
   0  19  12-2.07853 3.36844  11
   0  19  12-2.83215 3.62682   9
   0  19  12-2.30306 3.47389  22
   0  19  13 6.93746 4.24259  22
  -1  19  11 2.05496 3.47145  22
  -1  19  10 2.74158 3.29905  22
  -1  19   9 1.83653 2.91682  18
  -1  19   9 4.12549 3.49090  22
  -1  19   8 0.63176 2.95741  18
  -1  19   8-1.37998 3.41683  22
  -1  19   7 4.56060 3.15924  18
  -1  19   7-2.08019 3.61374  22
  -1  19   6-0.69799 3.34516  22
  -1  19   5 2.11248 3.64039  22
  -1  19   4 0.71054 3.40533  22
  -1  18  15 0.68088 3.18821  22
  -1  18  14-1.32557 3.31683  11
  -1  18  14 1.35625 3.39360   9
  -1  18  14 0.67693 3.16886  22
  -1  18  13-1.55443 3.84886  23
  -1  18  13 4.03719 3.26050  22
  -1  18  13-2.06799 3.22703   7
  -1  18  13-4.02994 3.69491  11
  -1  18  13-1.28974 3.69730   5
  -1  18  13 5.49964 3.36800   9
  -1  18  12-1.33836 3.37339  22
  -1  18  12 0.69436 2.99494   7
  -1  18  12-9.49778 3.65679  11
  -1  18  12 0.65082 3.95404   5
  -1  18  12-6.24662 3.90453   9
  -1  18  11-3.33259 3.66651  22
  -1  18  11 2.09408 3.02521   7
  -1  18  11 1.36736 3.45683  11
  -1  18  11 4.58652 4.01584   5
  -1  18  11-0.69874 3.38570   9
  -1  18  10 4.65429 3.40360  22
  -1  18  10 1.37444 3.37436  11
  -1  18  10-2.80119 3.12647   7
  -1  18  10 2.63232 3.86836   5
  -1  18  10 7.02116 3.66415   9
  -1  18   9-3.32324 3.59648  22
  -1  18   9 2.30343 2.73267  18
  -1  18   9-6.20907 3.79874  11
  -1  18   9-2.10408 3.32620   7
  -1  18   9 0.66010 4.13251   5
  -1  18   9 0.70442 3.49222   9
  -1  18   8 2.80687 3.28496   7
  -1  18   8 0.66644 3.33524  22
  -1  18   8-3.96680 4.24459   5
  -1  18   8 1.19142 3.10302  18
  -1  18   7 2.45719 2.69904  18
  -1  18   7 4.23877 3.46093   9
  -1  18   7-3.50569 3.12192   7
  -1  18   7-1.98456 3.96908   5
  -1  18   7-0.66889 3.27686  22
  -1  18   6 3.16175 2.99516  18
  -1  18   6 0.69240 3.42872  11
  -1  18   6-2.11878 3.78329   9
  -1  18   6-0.67310 3.07494  22
  -1  18   5-4.07330 3.63763  22
  -1  18   5 3.24756 3.18308  18
  -1  18   5 2.07494 3.46227  11
  -1  18   5 0.69762 3.14802   7
  -1  18   5-5.27844 4.29008   5
  -1  18   5-0.70517 3.52992   9
  -1  18   4 1.37318 3.28991  22
  -1  18   4-1.90120 2.89540  17
  -1  18   4 0.66574 3.19001  18
  -1  18   4-2.07054 3.15322  11
  -1  18   4-1.38902 3.01020   7
  -1  18   4 0.65754 3.85873   5
  -1  18   4 1.40655 3.33133   9
  -1  18   3 2.77940 3.58509  22
  -1  18   3-0.65150 2.82457  17
  -1  18   3 2.04393 2.99444  18
  -1  18   3 2.75015 3.29508  11
  -1  18   3-2.76116 3.30827   7
  -1  18   3-1.30911 3.81254   5
  -1  18   3-4.20056 3.50434   9
  -1  18   2 1.40898 3.63532  22
  -1  18   2 0.69620 3.18197  18
  -1  18   2-2.01973 2.99932  17
  -1  18   2-2.73464 3.16349  11
  -1  18   2 2.05450 3.05089   7
  -1  18   2-2.60084 3.90245   5
  -1  18   2-2.78283 3.62502   9
  -1  18   1-2.14790 3.76508  22
  -1  18   1 0.69419 3.13162  17
  -1  18   1-0.68999 3.30614   9
  -1  18   1 4.06683 3.39216   7
  -1  18   1-1.28884 3.83853   5
  -1  18   1 1.35630 3.46385  11
  -1  18   0-0.72687 3.56770  22
  -1  18   0-2.72700 3.52357   9
  -1  18   0-2.01228 3.25756  11
   1 -17 -16-2.38147 4.37300  32
  -1  17  15-1.26992 3.07813   7
  -1  17  15 3.84491 3.55785  23
  -1  17  15 5.03828 3.28173   9
   1 -17 -15-6.28312 4.26879  32
  -1  17  15-4.92050 3.11134  11
  -1  17  14-2.27349 3.59788  23
  -1  17  14-1.24913 3.23110  11
  -1  17  14 0.64296 2.98386   7
  -1  17  14-3.95641 3.47618  22
  -1  17  14 1.91867 3.03925   9
  -1  17  14-3.60347 3.58568   5
   1 -17 -14-7.09917 4.43445  32
  -1  17  13 1.49592 3.51079  23
  -1  17  13-6.52093 3.40633  22
  -1  17  13-2.59495 2.97486   7
  -1  17  13-4.42064 3.48354  11
  -1  17  13 0.64651 3.10833   9
  -1  17  13 2.42703 3.75344   5
  -1  17  12-1.47824 3.25042  23
  -1  17  12 1.93740 3.13229  22
  -1  17  12-2.60973 3.09341   7
  -1  17  12-1.91077 3.12338  11
  -1  17  12 0.65149 3.22917   9
  -1  17  12-3.05715 3.87789   5
  -1  17  11 2.19392 3.54423  23
  -1  17  11-0.64049 3.10429  22
  -1  17  11-1.92192 3.03528  11
  -1  17  11-1.96498 3.06698   7
  -1  17  11-1.96508 3.34636   9
  -1  17  11 3.07270 3.97092   5
  -1  17  10 5.67308 2.87396  18
  -1  17  10-2.57442 3.42670  11
  -1  17  10 3.93721 3.46105   7
  -1  17  10-1.97260 3.19731   9
  -1  17  10 3.18245 3.29418  22
  -1  17  10 10.4818 4.34909   5
  -1  17   9 1.97067 2.92531   7
  -1  17   9-3.29593 3.43382   9
  -1  17   9 6.45317 3.51946  11
  -1  17   9-2.53754 3.24051  22
  -1  17   9 1.60593 2.65129  18
  -1  17   8 0.55383 2.74276  18
  -1  17   8-0.64659 3.13319  11
  -1  17   8-1.32036 3.56860   9
  -1  17   8-0.65665 3.07405   7
  -1  17   8 1.90175 3.27012  22
  -1  17   8-2.47473 4.19222   5
  -1  17   7-0.65625 2.99790   7
  -1  17   7-1.85684 3.97361   5
  -1  17   7 0.63550 3.01000  22
  -1  17   7 1.14316 2.61111  18
  -1  17   6 1.98206 3.44386   9
  -1  17   6-2.59164 3.47328  11
  -1  17   6-1.27931 3.03266  22
  -1  17   6-1.76561 2.97874  18
  -1  17   5 5.94285 3.90433   9
  -1  17   5 1.30741 2.94917   7
  -1  17   5 0.64785 3.30925  11
  -1  17   5-0.64473 3.26024  22
  -1  17   5-3.63218 3.30161  18
  -1  17   4 2.48635 3.11927  18
  -1  17   4-2.36024 2.63757  17
  -1  17   4-0.64733 3.44378  11
  -1  17   4-3.91148 3.16730   7
  -1  17   4-4.61641 3.90601   9
  -1  17   4-1.95601 3.20256  22
  -1  17   4-2.46816 4.21106   5
  -1  17   3-1.91246 3.08883  18
  -1  17   3 0.61204 2.76078  17
  -1  17   3-2.58458 3.19960  11
  -1  17   3-0.65798 3.29267   9
  -1  17   3 1.29894 2.85350   7
  -1  17   3-0.61558 4.26479   5
  -1  17   3 4.63063 3.37866  22
  -1  17   2 2.68898 3.26098  22
  -1  17   2 0.63382 2.93553  17
  -1  17   2 1.95836 3.37084  18
  -1  17   2 3.22115 3.42299  11
  -1  17   2-3.87582 3.16836   7
  -1  17   2-3.93436 3.90877   9
  -1  17   2-4.90430 4.13307   5
  -1  17   1-1.36853 3.35249  22
  -1  17   1 2.62183 3.14081  17
  -1  17   1-2.56475 3.30777  11
  -1  17   1 4.49058 3.10872   7
  -1  17   1-0.65219 3.36451   9
  -1  17   1 0.60968 3.68476   5
  -1  17   0 4.88976 3.49588  22
  -1  17   0 4.09157 3.48313  18
  -1  17   0 2.02935 3.24125  17
  -1  17   0-0.63667 3.18630  11
  -1  17   0-4.44881 3.11371   7
  -1  17   0 6.47465 3.82820   9
  -1  17   0-3.02427 3.80890   5
  -1  17  -1 7.12735 3.74912  22
  -1  17  -1-1.38968 3.09533  18
  -1  17  -1-4.18090 3.22422  17
  -1  17  -1 1.89184 3.18992  11
  -1  17  -1-2.50985 3.04182   7
  -1  17  -1-0.64079 3.14065   9
  -1  17  -1-1.19682 3.34946   5
  -1  17  -2-2.14911 3.23164  17
  -1  17  -2 0.70632 3.10354  18
  -1  17  -2 0.58956 3.71262   5
  -1  17  -2-1.23435 3.24563   7
  -1  17  -2 6.54538 4.06919  22
  -1  17  -2-2.48741 3.23923  11
  -1  17  -3 2.97347 3.88704  22
   1 -16 -17-0.60903 4.24676  32
  -1  16  17-4.21806 4.71303  19
  -1  16  17-0.76770 3.51245  23
   1 -16 -16 2.34011 4.19268  32
  -1  16  16-1.50803 3.45604  23
  -1  16  16-6.96640 4.53742  19
  -1  16  15-3.44702 4.28756  19
  -1  16  15 1.78277 2.82073   7
  -1  16  15 4.44257 3.55235  23
  -1  16  15 1.17699 3.01138   9
   1 -16 -15-1.67992 4.14869  32
  -1  16  15-8.61908 3.32544  11
  -1  16  14 0.58254 3.06418  11
  -1  16  14-3.36257 3.68867   5
  -1  16  14 0.59664 2.85964   9
  -1  16  14-0.72690 3.44376  23
  -1  16  14-3.00171 2.97378   7
   1 -16 -14 4.80803 3.89786  32
  -1  16  13 0.58806 3.03470  11
  -1  16  13 2.26155 3.49037   5
  -1  16  13 2.85744 3.30513  23
  -1  16  13 0.60195 3.04489   9
  -1  16  13 1.20907 2.79743   7
   1 -16 -13-3.04717 4.08582  32
  -1  16  12-1.21430 2.87574   7
  -1  16  12 2.46735 3.18181  22
  -1  16  12-0.70212 3.51356  23
  -1  16  12 4.23855 3.27289   9
  -1  16  12 0.59200 2.96252  11
   1 -16 -12-2.88856 3.66361  32
  -1  16  12-1.70560 3.55635   5
  -1  16  11-1.18962 2.92216  11
  -1  16  11 4.26308 3.26969  22
  -1  16  11-3.99518 3.69377   5
  -1  16  11 8.99622 3.78012  23
  -1  16  11 2.43230 3.23500   9
  -1  16  11 2.43329 2.88964   7
  -1  16  10-0.59670 3.04758  11
  -1  16  10 0.47385 2.51510  18
  -1  16  10 1.20625 3.08042  22
  -1  16  10-1.14390 3.85333   5
  -1  16  10 0.68391 3.23928  23
  -1  16  10-2.43570 2.71127   7
  -1  16  10 3.04851 3.41123   9
  -1  16   9 1.96750 2.43599  18
  -1  16   9 2.98919 3.23167  11
  -1  16   9-2.29027 3.81308   5
  -1  16   9-2.39543 3.23718  22
  -1  16   9-1.22115 3.11871   9
  -1  16   9 3.04445 2.85050   7
  -1  16   8 0.50907 2.60246  18
  -1  16   8 0.59864 2.99784  11
  -1  16   8-1.14604 3.86215   5
  -1  16   8 4.17804 3.14055  22
  -1  16   8 0.60846 2.78185   7
  -1  16   8 1.22244 3.27605   9
  -1  16   7-4.58461 3.99735   5
  -1  16   7 0.60787 2.74998   7
  -1  16   7-1.79096 2.93210  22
  -1  16   7-2.10205 3.09085  18
  -1  16   6-3.24964 3.08360  18
  -1  16   6 0.60038 2.88005  11
  -1  16   6 0.57299 3.88504   5
  -1  16   6-1.79803 3.03367  22
  -1  16   6-1.22340 3.42535   9
  -1  16   5-3.34480 3.44514  18
  -1  16   5-0.52582 2.49718  17
  -1  16   5 0.60051 3.10293  11
  -1  16   5-0.60470 3.15493  22
  -1  16   5-3.67028 3.51174   9
  -1  16   4 3.28043 2.65085  17
  -1  16   4-2.29306 3.46567  18
  -1  16   4-1.80195 3.21893  11
  -1  16   4-2.28954 3.96667   5
  -1  16   4 1.22293 3.21676  22
  -1  16   4-3.66836 3.36455   9
  -1  16   4-0.60483 2.96452   7
  -1  16   3 0.56774 2.56913  17
  -1  16   3-1.17768 3.35523  18
  -1  16   3-1.79935 3.38980  11
  -1  16   3-2.28641 3.74430   5
  -1  16   3 5.58461 3.29993  22
  -1  16   3-9.16484 3.59114   9
  -1  16   3-1.81008 3.05753   7
  -1  16   2-3.62696 3.38862  18
  -1  16   2-1.76599 2.66363  17
  -1  16   2-2.39655 3.00560  11
  -1  16   2-3.42289 4.18722   5
  -1  16   2-1.89601 3.36113  22
  -1  16   2 1.83012 3.02814   9
  -1  16   2-1.20250 2.61418   7
  -1  16   1 2.44039 2.79690  17
  -1  16   1-4.18519 3.12294  11
  -1  16   1 1.13757 3.92612   5
  -1  16   1-1.19732 2.77870   7
  -1  16   1-7.30169 3.49630   9
  -1  16   1-1.93493 3.26948  22
  -1  16   0-0.65982 3.08888  22
  -1  16   0-0.63133 2.84801  17
  -1  16   0-4.44525 3.43269  18
  -1  16   0-1.69854 3.77052   5
  -1  16   0-2.42368 3.15620   9
  -1  16   0 5.35562 3.09969   7
  -1  16  -1 0.67696 3.42277  22
  -1  16  -1-0.65261 2.78875  17
  -1  16  -1-1.94862 3.21643  18
  -1  16  -1 0.59227 2.96386  11
  -1  16  -1-0.56231 3.60998   5
  -1  16  -1 0.60217 3.25487   9
  -1  16  -1 1.18023 2.89092   7
  -1  16  -2-2.08274 3.40109  22
  -1  16  -2-0.67363 3.22758  17
  -1  16  -2 4.64187 3.10419  18
  -1  16  -2-1.17420 3.08729  11
  -1  16  -2-1.11379 3.34138   5
  -1  16  -2-0.59643 3.22389   9
  -1  16  -2 2.91657 2.88856   7
  -1  16  -3-2.84922 3.41279  22
  -1  16  -3 4.05423 3.41643  18
  -1  16  -3-1.38806 3.04927  17
  -1  16  -3-2.87005 2.71876   7
  -1  16  -3 7.69013 3.63632   5
  -1  16  -4-0.73190 3.51051  22
  -1  16  -4-1.42609 3.26148  17
  -1  16  -4-2.05908 3.36640  18
   1 -16   5-1.41397 4.36519  15
  -1  16  -5-1.38900 3.29233  18
  -1  16  -5-0.74960 3.79253  22
  -1  15  19-5.44330 4.52121  19
  -1  15  18-2.28136 3.10750  23
  -1  15  18-1.34969 4.36002  19
   1 -15 -18 3.62221 4.06748  32
  -1  15  17 0.74355 3.68368  23
  -1  15  17-2.67231 4.39773  19
   1 -15 -17-1.16144 4.17506  32
  -1  15  16 0.72620 3.31935  23
   1 -15 -16 2.78212 3.75040  32
  -1  15  16-0.65924 4.51870  19
  -1  15  15-3.24886 4.26096  19
  -1  15  15-3.54173 3.40758  23
  -1  15  15-3.26980 2.80015   9
   1 -15 -15-2.65587 3.84885  32
  -1  15  15-1.06426 2.94314  11
  -1  15  14 1.03692 3.22148   5
  -1  15  14-1.28027 4.13561  19
  -1  15  14-1.66732 2.95000   7
  -1  15  14 2.07541 3.03956  23
  -1  15  14-0.55157 2.78886   9
   1 -15 -14 1.01098 3.88126  32
  -1  15  14-0.53868 2.88563  11
  -1  15  13 0.54296 2.77575  11
  -1  15  13-0.55862 2.64862   7
  -1  15  13 3.88945 3.21296   9
  -1  15  13 1.35347 3.17013  23
   1 -15 -13 2.39849 3.79749  32
  -1  15  13 0.52211 3.37522   5
  -1  15  12-2.62235 3.59570   5
  -1  15  12 2.18311 2.89917  11
  -1  15  12-1.11644 2.76664   9
  -1  15  12-0.56014 2.59322   7
   1 -15 -12-3.63221 3.85418  32
  -1  15  12-1.32565 3.31894  23
  -1  15  11-2.60367 3.24089  23
  -1  15  11-5.53659 3.98864  19
  -1  15  11-5.25500 3.55646   5
  -1  15  11-3.35873 3.37560   9
  -1  15  11 3.92479 2.79689   7
  -1  15  11-4.92718 3.03042  11
   1 -15 -11-2.63435 3.70018  32
  -1  15  10-1.69956 3.17540  22
  -1  15  10-2.74264 3.07492  11
  -1  15  10-0.86206 2.29581  18
  -1  15  10 1.28022 3.10745  23
  -1  15  10-3.92416 3.39318   9
  -1  15  10 2.80241 2.69219   7
  -1  15  10-4.73557 4.00871   5
   1 -15 -10-2.89258 3.59919  32
  -1  15   9 1.09935 2.72190  11
  -1  15   9-1.34260 2.41901  18
  -1  15   9-0.56028 3.16075  22
  -1  15   9-2.63165 3.37901   5
  -1  15   9 1.26432 2.88785  23
  -1  15   9-1.12171 3.18980   9
  -1  15   9 2.79931 2.68242   7
  -1  15   8-0.55014 2.58377  11
  -1  15   8 2.31564 2.64235  18
  -1  15   8 6.67990 3.41816  22
  -1  15   8-4.20954 3.65153   5
  -1  15   8-6.88913 3.26880  23
  -1  15   8-4.48914 3.32427   9
  -1  15   8-0.55907 2.56256   7
  -1  15   7-4.69685 3.83173   5
  -1  15   7 1.11640 2.46204   7
  -1  15   7-2.77605 2.69887  22
  -1  15   7-1.91389 2.87892  18
  -1  15   6-5.21668 3.89852   5
  -1  15   6-0.55639 2.75638  22
  -1  15   6 2.77443 2.33940  17
  -1  15   6 1.97386 2.87480  18
  -1  15   6-2.78680 2.48303   7
  -1  15   5 1.44467 2.17245  17
  -1  15   5-1.65344 2.72941  11
  -1  15   5 5.59989 2.99990  22
  -1  15   5-3.92951 3.36825   9
  -1  15   4-2.09365 2.67735  18
  -1  15   4-0.50098 2.32170  17
  -1  15   4 1.10295 2.76365  11
  -1  15   4 0.52147 3.47577   5
  -1  15   4 4.44622 2.75606   7
  -1  15   4-1.12289 3.06525   9
  -1  15   3-5.92356 3.26038  18
  -1  15   3 0.52079 2.55902  17
  -1  15   3 1.65545 3.11936  11
  -1  15   3-0.52555 3.33695   5
  -1  15   3 1.15097 3.08913  22
  -1  15   3-2.24646 3.06909   9
  -1  15   3-2.77409 2.44575   7
  -1  15   2-2.76896 3.40148  18
  -1  15   2-3.24561 2.68791  17
  -1  15   2-2.75985 3.01829  11
  -1  15   2-2.10120 3.58643   5
  -1  15   2 2.93163 3.12010  22
  -1  15   2-3.36897 3.42466   9
  -1  15   2-0.55385 2.57124   7
  -1  15   1-1.12284 2.86769  17
  -1  15   1 3.31119 2.76195  11
  -1  15   1-3.14781 3.71309   5
  -1  15   1 3.60052 3.38553  22
  -1  15   1-6.17226 3.36685   9
  -1  15   1 7.18253 3.03951   7
  -1  15   0-2.33031 2.79243  17
  -1  15   0-1.10143 2.72827  11
  -1  15   0-2.09431 3.54858   5
  -1  15   0 3.36050 3.28757   9
  -1  15   0-1.10096 2.78448   7
  -1  15   0 0.61542 3.08076  22
  -1  15  -1 1.90159 3.20600  22
  -1  15  -1-0.54927 2.72120  11
  -1  15  -1-1.20778 2.89458  17
  -1  15  -1-0.59978 3.15503  18
  -1  15  -1-3.13025 3.69314   5
  -1  15  -1-1.11693 3.20283   9
  -1  15  -1-0.54772 2.68457   7
  -1  15  -2-1.95821 3.33478  22
  -1  15  -2 0.54657 2.82049  11
  -1  15  -2-1.84407 3.07712  18
  -1  15  -2-0.62541 2.71163  17
  -1  15  -2 5.18661 3.72838   5
  -1  15  -2-1.66630 2.97639   9
   1 -15   2-2.92993 3.76286  15
  -1  15  -2-0.54367 2.60607   7
  -1  15  -3 2.69306 3.36919  22
  -1  15  -3-1.62686 2.95725  11
  -1  15  -3 0.62883 3.01285  18
  -1  15  -3-1.94001 2.99086  17
  -1  15  -3 10.7965 3.96492   5
  -1  15  -3-3.30363 2.84018   9
   1 -15   3-1.80443 3.86146  15
  -1  15  -3 1.61336 2.77405   7
  -1  15  -4-1.52137 3.27916   5
   1 -15   4 1.26148 3.86823  15
  -1  15  -4-0.69593 3.33719  22
  -1  15  -4-3.85201 2.93607  18
  -1  15  -4 0.66767 2.97606  17
   1 -15   5-5.93731 4.01751  15
  -1  15  -5 1.43548 3.48049  22
  -1  15  -5-2.61403 3.06229  18
  -1  15  -5 1.37506 3.02395  17
   1 -15   6-4.81489 4.52767  15
  -1  15  -6 5.91534 3.96239  22
  -1  15  -6 1.98757 3.06614  18
  -1  15  -7 2.68054 3.36107  18
   1 -15   7 0.71455 4.38522  15
  -1  14  20-4.58158 4.07361  19
  -1  14  19-0.75599 3.37495  23
  -1  14  19-3.24342 3.98323  19
   1 -14 -19-2.43901 4.38897  32
  -1  14  18-2.20965 3.41019  23
  -1  14  18 3.20205 4.21715  19
   1 -14 -18 5.28757 4.37187  32
  -1  14  17-4.29592 3.31559  23
  -1  14  17 1.89062 3.83917  19
   1 -14 -17-0.56343 3.77769  32
  -1  14  16-0.69551 3.13874  23
   1 -14 -16 6.46023 4.11635  32
  -1  14  16-1.23838 4.00141  19
  -1  14  15-1.82332 4.05002  19
  -1  14  15-3.37620 3.68520  23
  -1  14  15-0.50064 2.58665   9
   1 -14 -15 0.51273 3.72485  32
  -1  14  15-0.48869 2.76081  11
  -1  14  14-0.95213 3.06530   5
  -1  14  14-0.59736 3.98489  19
  -1  14  14-4.59548 2.59230   7
  -1  14  14-2.62515 3.11729  23
  -1  14  14-1.51879 2.77070   9
   1 -14 -14-3.89480 3.85927  32
  -1  14  14 1.48230 2.79722  11
  -1  14  13 1.43651 3.13201   5
  -1  14  13-0.58673 4.04278  19
  -1  14  13-1.02516 2.45597   7
  -1  14  13-0.50930 2.70334   9
   1 -14 -13 5.07016 3.61656  32
  -1  14  13-1.99008 2.85241  11
  -1  14  13-0.63781 2.91376  23
  -1  14  12 0.99882 2.57621  11
  -1  14  12-3.57731 2.88308   9
  -1  14  12 7.18503 2.72416   7
   1 -14 -12-0.43550 3.17698  32
  -1  14  12-1.92087 3.41628   5
  -1  14  12-0.62179 2.94516  23
  -1  14  11-4.50358 2.83676  11
   1 -14 -11-3.69382 3.32620  32
  -1  14  11-0.51165 2.92341   9
  -1  14  11-0.51298 2.38896   7
  -1  14  11-3.36422 3.53418   5
  -1  14  11-2.43167 2.92607  23
  -1  14  10 0.59608 3.04598  23
  -1  14  10-2.24434 3.48763  19
  -1  14  10-1.94053 2.15544  18
   1 -14 -10 1.92900 3.06684  32
  -1  14  10 2.55936 2.79305   9
  -1  14  10 0.51212 2.48331   7
  -1  14  10-5.28652 3.75606   5
  -1  14  10-1.00263 2.75937  11
  -1  14   9 1.17156 2.67602  23
  -1  14   9 3.51004 2.87481  11
  -1  14   9 2.82327 2.50609  18
  -1  14   9-2.60133 3.16648  22
  -1  14   9 1.53325 2.44876   7
  -1  14   9-1.53521 2.91048   9
  -1  14   9-4.28737 3.37137   5
   1 -14  -9 0.72319 2.93180  32
  -1  14   8-0.51500 2.67751  22
  -1  14   8-5.01286 2.91343  18
  -1  14   8-5.01462 2.82556  11
  -1  14   8-4.75974 3.33233   5
  -1  14   8-2.31468 2.79269  23
  -1  14   8-0.51140 2.70994   9
  -1  14   8-1.01993 2.46620   7
  -1  14   7 2.04848 2.53759  22
  -1  14   7-1.29529 2.84269  18
  -1  14   7-0.50142 2.48463  11
  -1  14   7-2.85354 3.13095   5
  -1  14   7 1.14783 2.78232  23
  -1  14   7-1.02224 2.71446   9
  -1  14   7-2.03586 2.41242   7
  -1  14   6 2.03191 2.34943   7
  -1  14   6-1.90087 3.03152   5
  -1  14   6 0.51168 2.58713  22
  -1  14   6 0.44573 2.67433  18
  -1  14   6-0.83936 2.05601  17
  -1  14   5-0.50181 2.83095  11
  -1  14   5-1.54291 2.70451  22
  -1  14   5 2.04420 2.61023   9
  -1  14   5-1.37889 2.55016  18
  -1  14   5 0.43726 2.04696  17
  -1  14   4 0.50230 2.61996  11
  -1  14   4-2.02603 2.59071   7
  -1  14   4-0.51131 2.69231   9
  -1  14   4 1.03898 2.63028  22
  -1  14   4-1.36528 2.44179  17
  -1  14   4-3.31620 2.74102  18
  -1  14   3 0.52791 2.61423  22
  -1  14   3 0.50290 2.54280  11
  -1  14   3-5.70318 3.38102   5
  -1  14   3 4.04855 2.68620   7
  -1  14   3-2.04677 3.02534   9
  -1  14   3-1.42032 2.34449  17
  -1  14   3 2.44045 2.51778  18
  -1  14   2-2.69246 3.16090  22
  -1  14   2 0.50343 2.46759  11
  -1  14   2-4.75429 3.50297   5
  -1  14   2 0.51210 2.66854   9
  -1  14   2 4.04452 2.53127   7
  -1  14   2-2.51398 2.90650  18
  -1  14   2-0.98462 2.33321  17
  -1  14   1 2.20817 2.87538  22
  -1  14   1-2.01637 2.57464  11
  -1  14   1-1.42660 3.22212   5
  -1  14   1 1.53769 2.77052   9
  -1  14   1-1.01018 2.21919   7
  -1  14   1 1.02384 2.42471  17
  -1  14   0 2.27076 2.98526  22
  -1  14   0 3.68579 2.52287  17
  -1  14   0-3.19792 3.17469  18
  -1  14   0 3.02629 2.47102  11
  -1  14   0-1.91749 3.24821   5
  -1  14   0-0.50423 2.30357   7
  -1  14   0-2.05088 3.03144   9
  -1  14  -1-1.75665 3.07907  22
  -1  14  -1-0.54830 2.96367  18
  -1  14  -1 1.09442 2.49979  17
  -1  14  -1 1.00770 2.46831  11
  -1  14  -1 2.51422 2.49001   7
  -1  14  -1-2.04917 3.20455   9
  -1  14  -1-2.39386 3.57717   5
   1 -14   1 1.50574 3.09749  15
  -1  14  -2 4.24429 3.30816  22
  -1  14  -2-1.00603 2.46651  11
  -1  14  -2-1.70492 2.78610  17
  -1  14  -2 1.69084 3.04829  18
  -1  14  -2-0.50066 2.55932   7
  -1  14  -2-2.04472 2.88570   9
  -1  14  -2-2.38727 3.32746   5
   1 -14   2-4.24393 3.32008  15
  -1  14  -3-0.62821 3.57790  22
  -1  14  -3-0.50087 2.53955  11
  -1  14  -3 1.76927 2.66701  17
  -1  14  -3-3.47276 3.04945  18
  -1  14  -3-0.47490 3.20512   5
  -1  14  -3-1.52617 2.85259   9
   1 -14   3-5.60033 4.02931  15
  -1  14  -3-3.47987 2.54611   7
  -1  14  -4 2.37327 3.09138  18
  -1  14  -4 1.22232 2.79307  17
  -1  14  -4 0.65171 3.49196  22
  -1  14  -4 2.82510 3.19138   5
  -1  14  -4-0.98387 2.38493   7
   1 -14   4-1.18043 3.51637  15
   1 -14   5 0.62083 3.53184  15
  -1  14  -5-2.70921 3.42545  22
  -1  14  -5 0.63220 2.77877  17
  -1  14  -5-1.21362 2.87523  18
  -1  14  -6-1.57932 2.46915  25
   1 -14   6-1.30270 3.73744  15
  -1  14  -6 0.70239 3.55473  22
  -1  14  -6-2.47557 3.03583  18
  -1  14  -7-8.22635 3.19847  25
   1 -14   7 4.08734 4.12049  15
  -1  14  -7 2.71546 3.22017  17
  -1  14  -7 3.78050 3.31787  18
  -1  14  -8 3.41926 2.79339  25
  -1  14  -8-0.69615 3.06010  17
  -1  14  -8-2.54689 3.01731  18
   1 -14   8 5.67982 4.41245  15
  -1  14  -9 1.91751 3.00013  18
  -1  13  21-1.25862 3.96534  19
   1 -13 -20-1.22555 4.35459  32
  -1  13  20-4.99380 3.97611  19
   1 -13 -19-4.14230 4.29799  32
  -1  13  19-3.69442 3.74826  19
   1 -13 -18 1.70552 4.09326  32
  -1  13  18-4.83908 4.17520  19
   1 -13 -17 4.89461 4.14170  32
  -1  13  17 7.11166 3.93877  19
   1 -13 -16 5.70178 3.93609  32
  -1  13  16-0.57985 3.87087  19
  -1  13  15-3.11893 2.56231  11
  -1  13  15-1.82635 2.66644   9
   1 -13 -15 0.49241 3.50864  32
  -1  13  15-0.56672 3.75706  19
  -1  13  14-0.55396 3.90628  19
  -1  13  14-0.46592 2.38999   7
  -1  13  14-4.33821 3.10929  23
  -1  13  14-0.46130 2.48099   9
   1 -13 -14-1.39954 3.60461  32
  -1  13  14-3.15136 2.72966  11
  -1  13  13-0.87219 3.10258   5
  -1  13  13-4.87726 4.04916  19
  -1  13  13-0.46719 2.10776   7
  -1  13  13-0.46369 2.50667   9
  -1  13  13 6.33925 2.73668  11
  -1  13  13 0.59970 2.59928  23
   1 -13 -13 2.20405 3.38485  32
  -1  13  12 1.16352 2.81962  23
   1 -13 -12 1.24674 3.17746  32
  -1  13  12 0.46728 2.21429   7
  -1  13  12-1.39404 2.68595   9
  -1  13  12-3.72222 3.43597  19
  -1  13  12-3.49443 3.36933   5
  -1  13  12 0.90833 2.43378  11
  -1  13  11 0.90899 2.45677  11
   1 -13 -11 0.39076 2.97374  32
  -1  13  11 0.92968 2.64385   9
  -1  13  11-0.46650 2.18384   7
  -1  13  11-2.62068 3.33888   5
  -1  13  11-0.56514 2.79859  23
  -1  13  10 1.81950 2.61000  11
  -1  13  10 0.34629 2.09538  18
   1 -13 -10 5.13332 2.95108  32
  -1  13  10-0.92910 2.72805   9
  -1  13  10 0.46530 2.35500   7
  -1  13  10 0.43638 3.10614   5
  -1  13  10 0.55169 2.79143  23
  -1  13   9-0.54051 2.67674  23
  -1  13   9-0.50727 3.06576  19
  -1  13   9 0.36032 2.08236  18
   1 -13  -9 4.11838 2.80480  32
  -1  13   9-0.92755 2.39253   9
  -1  13   9 1.85544 2.29723   7
  -1  13   9-0.43203 3.00955   5
  -1  13   9-0.90901 2.32163  11
  -1  13   8-1.36225 2.51934  11
  -1  13   8-0.74714 2.24141  18
  -1  13   8 1.59413 2.84647  23
  -1  13   8-1.89179 2.60167  22
  -1  13   8 1.84942 2.36149   7
  -1  13   8 3.24227 2.69731   9
  -1  13   8-3.01899 3.20729   5
   1 -13  -8 1.28121 2.65810  32
  -1  13   7-0.52536 2.71044  23
  -1  13   7 3.63051 2.47531  11
  -1  13   7-1.93255 2.28576  18
  -1  13   7 4.21676 2.66523  22
  -1  13   7-1.38309 2.13291   7
  -1  13   7-1.85074 2.71554   9
  -1  13   7-1.29170 2.88456   5
   1 -13  -7-2.68103 2.50058  32
  -1  13   6-1.59769 2.54974  18
  -1  13   6 0.37794 2.02670  17
  -1  13   6-0.45989 2.18026   7
  -1  13   6-3.13186 2.64084  23
  -1  13   6 0.46696 2.48031  22
  -1  13   6-0.86015 2.94851   5
  -1  13   5-0.45382 2.31811  11
  -1  13   5-3.43853 3.13563   5
  -1  13   5 3.27601 2.55235  22
  -1  13   5-2.77386 2.79403   9
  -1  13   5-0.45906 2.24911   7
  -1  13   5 2.75641 1.90826  17
  -1  13   5-2.46661 2.28109  18
  -1  13   4-2.27134 2.55389  11
  -1  13   4-2.96970 2.66554  18
  -1  13   4-3.69106 2.10955  17
  -1  13   4-2.83263 2.71817  22
  -1  13   4 3.23756 2.51245   9
  -1  13   3-2.27452 2.32464  11
  -1  13   3-0.43007 2.79682   5
  -1  13   3-0.87525 2.38771  18
  -1  13   3-2.56165 2.32947  17
  -1  13   3 2.39872 2.64012  22
  -1  13   3 1.37433 2.17116   7
  -1  13   3-0.46291 2.38905   9
  -1  13   2-0.45577 2.32885  11
  -1  13   2-4.30511 3.21732   5
  -1  13   2 0.90301 2.54802  18
  -1  13   2-0.88908 2.29410  17
  -1  13   2-0.48963 2.52657  22
  -1  13   2 1.83177 2.31643   7
  -1  13   2-1.39093 2.50703   9
  -1  13   1 0.91350 2.57868  11
  -1  13   1-2.28990 2.29409  17
  -1  13   1 2.58585 2.97128   5
  -1  13   1 1.50647 2.64250  22
  -1  13   1-1.37360 2.29353   7
  -1  13   1-3.25047 2.68514   9
  -1  13   0 4.11891 2.76583  11
  -1  13   0-0.48189 2.46136  18
  -1  13   0-1.90823 2.15204  17
  -1  13   0-0.86299 3.17850   5
  -1  13   0 2.28925 2.36185   7
  -1  13   0-0.93023 2.68775   9
  -1  13   0 0.51804 2.82510  22
   1 -13   0 0.86199 3.12871  15
  -1  13  -1-0.91678 2.56617  11
  -1  13  -1 0.49679 2.29933  17
  -1  13  -1 9.44205 3.25160  18
  -1  13  -1 0.87066 3.01727   5
  -1  13  -1-0.46575 2.54140   9
  -1  13  -1-0.45741 2.26672   7
  -1  13  -1 3.21568 2.99987  22
   1 -13   1-0.91568 3.12104  15
  -1  13  -2 5.49918 2.57095  11
  -1  13  -2-0.51732 2.54137  17
  -1  13  -2-1.02451 2.87229  18
  -1  13  -2 1.30530 3.21056   5
  -1  13  -2 1.82627 2.26878   7
   1 -13   2 5.34355 3.33411  15
  -1  13  -2 0.55708 2.87983  22
  -1  13  -3-1.15940 2.90383  22
  -1  13  -3 2.74595 2.76873  11
  -1  13  -3 0.52764 2.77754  18
  -1  13  -3-1.61487 2.58228  17
  -1  13  -3 0.43417 2.96130   5
  -1  13  -3 6.50984 2.93081   9
  -1  13  -3-0.45475 2.32618   7
   1 -13   3 4.63599 3.11558  15
  -1  13  -4-0.60421 3.11679  22
  -1  13  -4 2.73622 2.53028  11
  -1  13  -4-0.55984 2.65179  17
  -1  13  -4-1.08555 2.88107  18
  -1  13  -4-0.45163 2.30684   7
  -1  13  -4 0.46292 2.45722   9
  -1  13  -4 0.43200 3.00925   5
   1 -13   4 2.72826 3.98054  15
  -1  13  -5 1.11487 2.81868  18
   1 -13   5 2.30804 3.79718  15
  -1  13  -5 1.28462 2.83496   5
  -1  13  -5 0.63183 3.22727  22
  -1  13  -5-3.57237 2.32618   7
  -1  13  -6 1.14253 2.88864  18
  -1  13  -6 0.50079 2.31647  25
  -1  13  -6-3.29594 3.53130  22
   1 -13   6-0.59018 3.71646  15
  -1  13  -7 2.91714 2.88973  18
  -1  13  -7-3.11734 2.84883  17
   1 -13   7-0.66892 3.09437  19
  -1  13  -7-1.57658 2.79011  25
  -1  13  -7 5.50195 3.78371  22
   1 -13   7-3.10671 3.91301  15
  -1  13  -8-4.50022 3.14995  17
  -1  13  -8 1.18937 3.00733  18
  -1  13  -8 3.85444 2.75611  25
   1 -13   8 3.91290 4.07979  15
  -1  13  -9 3.00821 3.16764  18
  -1  13  -9-4.00519 3.05353  17
  -1  13  -9-1.14193 2.89119  25
   1 -13   9-3.40793 4.12200  15
  -1  13 -10-0.68233 3.00915  17
   1 -13  10-4.96186 4.35218  15
  -1  13 -10-2.37716 3.04641  25
  -1  13 -11-1.23059 2.84927  25
  -1  12  21-0.60013 3.83696  19
   1 -12 -21 6.73645 4.51830  32
  -1  12  20-5.92771 4.00617  19
  -1  12  19 1.74705 3.55001  19
  -1  12  18 1.70875 3.84226  19
   1 -12 -18 1.64391 4.02157  32
  -1  12  17-1.11172 3.60387  19
   1 -12 -17 7.84529 4.25134  32
  -1  12  16 1.08239 3.51553  19
   1 -12 -16 5.96824 4.04906  32
  -1  12  15 3.68784 3.51096  19
   1 -12 -15 3.29968 3.70495  32
   1 -12 -14 3.05597 3.38363  32
  -1  12  14 5.43052 2.34017   9
  -1  12  14 4.10251 3.55477  19
  -1  12  14-0.84485 2.09512   7
  -1  12  14-1.62998 2.41212  11
  -1  12  13-1.63863 2.36724  11
  -1  12  13-1.57918 2.76480   5
  -1  12  13 2.51810 2.48136   9
  -1  12  13 0.49950 3.36527  19
  -1  12  13-0.42328 2.14021   7
   1 -12 -13 0.82307 3.10348  32
  -1  12  12-0.97477 3.28710  19
  -1  12  12-0.42290 2.14364   7
  -1  12  12-3.36188 2.61554   9
  -1  12  12-1.64175 2.43138  11
   1 -12 -12 2.70933 3.01483  32
  -1  12  12-2.76610 3.05127   5
  -1  12  11-0.47666 3.13842  19
  -1  12  11-0.41043 2.26019  11
  -1  12  11 2.95246 2.19940   7
  -1  12  11-5.03841 2.79800   9
   1 -12 -11 2.96578 2.94738  32
  -1  12  11-3.55212 2.92307   5
  -1  12  10-0.61222 1.81500  18
  -1  12  10 2.46195 2.42982  11
  -1  12  10-2.52099 2.25488   7
  -1  12  10-3.77226 2.62542   9
   1 -12 -10 0.34706 2.76092  32
  -1  12  10-0.39062 3.05497   5
  -1  12   9-1.27631 1.84413  18
  -1  12   9-1.63846 2.21435  11
  -1  12   9-1.67240 2.52693   9
  -1  12   9 1.25550 1.98254   7
   1 -12  -9 2.91669 2.65890  32
  -1  12   9-0.38958 2.85606   5
  -1  12   8 0.91058 3.02630  19
  -1  12   8 2.31975 2.14488  18
  -1  12   8 5.05070 3.04761   5
  -1  12   8 2.50290 2.44443   9
  -1  12   8 0.83344 1.96961   7
   1 -12  -8 3.01829 2.71036  32
  -1  12   8 3.27086 2.34122  11
  -1  12   7-2.71314 2.81380   5
  -1  12   7-0.45168 2.76858  19
  -1  12   7-3.43293 2.27292  18
  -1  12   7 3.26351 1.84146  17
  -1  12   7 2.04140 2.26550  11
  -1  12   7 0.41635 2.51640   9
  -1  12   7 0.42580 2.34259  22
   1 -12  -7 2.80234 2.35214  32
  -1  12   6 2.70317 1.86342  17
  -1  12   6-0.70805 2.03396  18
  -1  12   6 1.16065 2.63960   5
  -1  12   6 3.38169 2.53966  22
   1 -12  -6-0.51851 2.26652  32
  -1  12   5 1.15940 2.78282   5
  -1  12   5 5.07044 2.73525  22
  -1  12   5-0.73200 2.08875  18
  -1  12   5 2.11208 1.85910  17
  -1  12   4 0.37812 2.04534  18
  -1  12   4-1.83351 2.20159  17
  -1  12   4-0.85063 2.34093  22
  -1  12   4-2.49387 2.49507   9
  -1  12   4 3.26530 2.48542  11
  -1  12   3-0.76439 2.08484  17
  -1  12   3-0.39069 2.24045  18
  -1  12   3 6.13158 2.39921  11
  -1  12   3-1.24809 2.46021   9
  -1  12   3 0.43139 2.20390  22
  -1  12   2 1.32254 2.44996  22
  -1  12   2-0.80740 2.10749  18
  -1  12   2-1.57661 2.24619  17
  -1  12   2-2.86777 2.42630  11
  -1  12   2-2.08374 2.43102   9
  -1  12   2-1.16107 2.81298   5
   1 -12  -2 0.69713 2.59600  15
  -1  12   1-2.26418 2.44767  22
  -1  12   1 0.82209 1.99165  17
  -1  12   1-1.23241 2.07708  11
  -1  12   1 4.12160 2.34413   7
  -1  12   1 0.41772 2.37572   9
  -1  12   1 0.38774 2.70085   5
   1 -12  -1-2.90562 2.57041  15
  -1  12   0-0.46803 2.43821  22
  -1  12   0-3.43137 2.12446  17
  -1  12   0 0.43117 2.49191  18
  -1  12   0 4.94508 2.47293  11
  -1  12   0-2.93147 2.49480   9
  -1  12   0 2.06208 2.06435   7
  -1  12   0-2.71986 2.88985   5
   1 -12   0-0.38735 2.69851  15
  -1  12  -1-2.91454 2.67235  22
  -1  12  -1-2.67354 2.78756  18
  -1  12  -1-0.44759 2.12033  17
  -1  12  -1 0.41327 2.15290  11
  -1  12  -1 2.88896 2.21109   7
  -1  12  -1 0.41981 2.24911   9
  -1  12  -1-0.77866 2.82640   5
   1 -12   1 0.82615 2.81500  15
  -1  12  -2 1.01202 2.64653  22
  -1  12  -2-2.80306 2.49130  17
  -1  12  -2-4.61859 2.97483  18
  -1  12  -2-1.24277 2.19156  11
  -1  12  -2-2.52418 2.49886   9
  -1  12  -2-0.41263 2.01375   7
  -1  12  -2-4.71697 3.14522   5
   1 -12   2-0.44040 2.97674  15
  -1  12  -3 0.52977 2.76023  22
  -1  12  -3-0.41446 2.28094  11
  -1  12  -3-1.46243 2.19998  17
  -1  12  -3 0.95406 2.57937  18
  -1  12  -3-3.36760 2.72040   9
  -1  12  -3 1.23589 2.12614   7
  -1  12  -3-1.96576 2.99265   5
   1 -12   3 1.36430 2.99338  15
  -1  12  -4 1.10961 2.94496  22
  -1  12  -4 2.48459 2.31706  11
  -1  12  -4 0.50842 2.38015  17
  -1  12  -4 0.49229 2.66111  18
  -1  12  -4-3.53208 3.01349   5
  -1  12  -4 0.42034 2.33229   9
   1 -12   4 2.41978 3.14622  15
  -1  12  -4-0.82093 2.17890   7
  -1  12  -5-2.53787 2.81938  18
  -1  12  -5-1.74649 2.97650  22
  -1  12  -5 5.46351 2.90533   5
  -1  12  -5-2.03650 2.18606   7
   1 -12   5-2.57242 3.11212  15
   1 -12   6-0.54612 3.48422  15
  -1  12  -6 1.83683 3.18954  22
  -1  12  -6-1.04422 2.69370  18
  -1  12  -6-1.10301 2.58217  17
  -1  12  -7-0.99506 2.56640  25
   1 -12   7-1.15661 3.46975  15
  -1  12  -7 4.49972 3.68532  22
  -1  12  -7-1.14584 2.71360  17
   1 -12   7-2.54122 3.11229  19
  -1  12  -7 5.35784 2.84384  18
  -1  12  -8 0.52516 2.58438  25
   1 -12   8 0.61058 3.82725  15
  -1  12  -8 2.96891 2.72362  17
  -1  12  -8 1.09595 2.69566  18
   1 -12   8 5.76274 3.07762  19
  -1  12  -9 1.64692 2.66903  25
   1 -12   9 1.28567 3.72106  15
  -1  12  -9 3.91271 2.71725  18
  -1  12  -9 0.61337 2.63027  17
  -1  12 -10 0.57627 2.92320  25
   1 -12  10-2.02138 4.13634  15
  -1  12 -10-3.78511 3.26260  17
  -1  12 -11 0.60249 3.14775  25
   1 -12  11 0.70270 4.09949  15
  -1  12 -11 4.56673 3.17060  17
  -1  12 -12 0.62660 2.82869  25
  -1  12 -12 1.32642 2.91603  17
  -1  11  22 0.57051 3.68632  19
   1 -11 -21-4.73701 3.99228  32
  -1  11  21 1.69589 3.46813  19
   1 -11 -20 2.86415 4.30098  32
  -1  11  20-0.55614 3.81214  19
   1 -11 -19-2.20241 3.81797  32
  -1  11  19 4.89691 3.73181  19
  -1  11  18 3.71125 3.96584  19
   1 -11 -17 3.93117 3.88100  32
  -1  11  17 1.03023 3.44057  19
   1 -11 -16 6.06173 3.70150  32
  -1  11  16-0.49959 3.49269  19
   1 -11 -15 7.05622 3.56463  32
  -1  11  15 1.93589 3.08431  19
  -1  11  14-3.00532 2.31836   9
  -1  11  14 5.20743 3.13392  19
  -1  11  14-1.83132 2.09982  11
   1 -11 -14 9.15043 3.49063  32
  -1  11  13-1.10497 2.16134  11
  -1  11  13 4.26300 2.71558   5
  -1  11  13-0.37738 2.19764   9
  -1  11  13 0.91811 3.03895  19
  -1  11  13-1.52476 1.96630   7
   1 -11 -13 3.52124 3.17218  32
  -1  11  12 3.12152 3.15798  19
  -1  11  12 0.37780 2.18613   9
  -1  11  12 0.38072 1.98636   7
  -1  11  12 1.84479 2.16811  11
   1 -11 -12 5.87521 3.03787  32
  -1  11  12-2.84306 2.97366   5
  -1  11  11 4.77659 2.91778  19
  -1  11  11 5.89703 2.43626  11
  -1  11  11 0.37927 1.91193   7
  -1  11  11-2.26314 2.46282   9
   1 -11 -11 8.24928 2.90446  32
  -1  11  11 0.35466 2.88471   5
  -1  11  10-1.69652 3.03272  19
  -1  11  10 1.33934 1.58373  18
  -1  11  10 0.36814 1.93587  11
  -1  11  10-1.50436 2.42972   9
  -1  11  10-0.75496 1.94714   7
   1 -11 -10 1.92614 2.72393  32
  -1  11  10-1.40276 2.77481   5
  -1  11   9 1.12009 1.88658  18
  -1  11   9-2.20258 2.20255  11
  -1  11   9 3.00429 2.04791   7
  -1  11   9-1.12450 2.31324   9
   1 -11  -9 3.28972 2.51916  32
  -1  11   9-3.14416 2.58569   5
  -1  11   8-1.64064 2.89809  19
  -1  11   8 0.87414 1.81505  18
  -1  11   8 4.75951 2.34851  11
  -1  11   8 3.73596 2.05219   7
  -1  11   8 0.37357 2.06973   9
   1 -11  -8 5.27774 2.45329  32
  -1  11   8 2.08808 2.51323   5
  -1  11   7 2.84074 2.75279  19
  -1  11   7 6.95572 2.01078  17
  -1  11   7 3.62807 2.09185  18
  -1  11   7 3.46855 2.64397   5
  -1  11   7 3.35308 2.43372   9
   1 -11  -7 6.94522 2.64037  32
  -1  11   7 3.65247 2.32914  11
  -1  11   6-0.69197 2.63863   5
  -1  11   6-2.82522 2.78636  19
  -1  11   6 4.99742 2.19418  18
  -1  11   6 2.09996 1.68741  17
  -1  11   6 3.28213 2.16309  11
  -1  11   6 2.23055 2.28509   9
  -1  11   6-1.13974 2.39857  22
   1 -11  -6 2.42210 2.30100  32
  -1  11   5-2.26302 2.12888  18
  -1  11   5-2.50033 1.91719  17
   1 -11  -5 3.11386 2.12065  32
  -1  11   5 0.75654 2.02785  22
  -1  11   5-0.34539 2.50849   5
  -1  11   4 2.91609 2.06694  11
  -1  11   4 4.14182 2.79640   5
  -1  11   4 3.79740 2.49137  22
  -1  11   4 1.48495 2.37686   9
  -1  11   4 2.67654 2.21398  18
  -1  11   4 2.93150 1.92637  17
  -1  11   3 2.91985 2.23738  11
  -1  11   3 0.34625 1.95381  18
  -1  11   3-0.33967 1.82006  17
  -1  11   3-3.46101 2.16987  22
  -1  11   3-1.11462 2.24573   9
  -1  11   2-1.46335 2.12220  11
  -1  11   2 0.71676 2.07928  18
  -1  11   2-1.75360 1.88798  17
  -1  11   2-1.03711 2.49151   5
  -1  11   2-2.23321 2.28884   9
  -1  11   2 1.96330 2.38027  22
   1 -11  -2-5.52679 2.65865  15
  -1  11   1 4.77049 2.20363  11
  -1  11   1 1.46525 1.85439  17
  -1  11   1 1.03941 2.51671   5
  -1  11   1-1.86605 2.41285   9
  -1  11   1 2.42543 2.47924  22
   1 -11  -1-2.24921 2.31105  15
  -1  11   0-0.73673 2.02656  11
  -1  11   0-1.14880 1.93638  17
  -1  11   0 2.30528 2.25476  18
  -1  11   0 2.08437 2.38066   5
  -1  11   0 0.37438 2.18039   9
  -1  11   0 1.10670 1.84631   7
  -1  11   0 1.25543 2.32194  22
   1 -11   0-2.40996 2.59640  15
  -1  11  -1 0.36984 2.03618  11
  -1  11  -1-0.79589 2.31893  18
  -1  11  -1-1.60173 2.08739  17
  -1  11  -1-3.48438 2.51819   5
  -1  11  -1 2.21709 2.08628   7
  -1  11  -1-2.62979 2.38265   9
  -1  11  -1-0.43609 2.48168  22
   1 -11   1 0.36898 2.62622  15
  -1  11  -2-1.85619 2.09428  11
  -1  11  -2 1.23655 2.20794  18
  -1  11  -2 0.83777 2.09619  17
  -1  11  -2 1.04825 2.68286   5
  -1  11  -2 2.58962 1.92689   7
  -1  11  -2-1.50763 2.55384   9
  -1  11  -2-1.82438 2.50891  22
   1 -11   2-1.14962 2.55187  15
  -1  11  -3-0.37239 2.18547  11
  -1  11  -3-2.14076 2.58763  18
  -1  11  -3 1.31475 2.14720  17
  -1  11  -3 1.05912 2.56296   5
  -1  11  -3-2.64580 2.13253   9
  -1  11  -3-0.37009 1.85234   7
  -1  11  -3-1.43891 2.56949  22
   1 -11   3 4.51365 2.73272  15
  -1  11  -4 1.49053 2.13705  11
  -1  11  -4 0.91683 2.27067  17
  -1  11  -4-1.77273 2.67881  18
  -1  11  -4 1.05940 2.56401   5
  -1  11  -4-1.13468 2.28638   9
  -1  11  -4-0.36963 2.03402   7
   1 -11   4 4.39116 2.87266  15
  -1  11  -4 3.02999 2.82596  22
  -1  11  -5 4.79483 2.98089  22
  -1  11  -5 1.11676 2.06551  11
  -1  11  -5-2.74972 2.56426  18
  -1  11  -5-1.47181 1.86065   7
  -1  11  -5 0.37760 2.23268   9
  -1  11  -5 1.76135 2.56995   5
   1 -11   5 3.75488 3.68281  15
  -1  11  -6-1.12754 3.18125  22
   1 -11   6 1.50273 3.25708  15
  -1  11  -6 0.47320 2.48938  18
  -1  11  -6-0.50048 2.42610  17
  -1  11  -6 2.79955 2.47765   5
  -1  11  -7 1.04384 2.69727  17
   1 -11   7 3.58350 2.86632  19
  -1  11  -7-0.48764 2.49608  18
   1 -11   7 3.73418 3.45032  15
  -1  11  -7-1.78640 3.22286  22
  -1  11  -7 3.26330 2.31440  25
   1 -11   8 3.03262 2.90649  19
  -1  11  -8-1.50329 2.58536  18
  -1  11  -8-0.54328 2.57378  17
   1 -11   8 3.96691 3.54531  15
  -1  11  -8 0.49575 2.42923  25
  -1  11  -9-1.54165 2.51769  18
  -1  11  -9-1.69189 2.54413  17
   1 -11   9-0.60893 2.81651  19
   1 -11   9 1.80096 3.70493  15
  -1  11  -9 2.10457 2.54957  25
  -1  11 -10 1.74949 2.95194  17
   1 -11  10 8.86949 4.22126  15
  -1  11 -10-1.10519 2.71081  25
  -1  11 -11 2.40218 2.91372  17
   1 -11  11-1.33167 3.75922  15
  -1  11 -11 1.74804 2.94992  25
  -1  11 -12-4.34960 3.30530  17
   1 -11  12 0.69575 4.38647  15
  -1  11 -12-0.61158 2.80232  25
  -1  11 -13 0.63163 2.88610  17
   1 -11  13 3.61434 4.49195  15
  -1  11 -13-0.62896 3.04819  25
   1 -10 -22 2.93194 4.21440  32
  -1  10  22-2.17166 3.37358  19
   1 -10 -21 0.57064 3.92094  32
  -1  10  21 4.29114 3.74755  19
   1 -10 -20 1.65305 4.04440  32
  -1  10  20 5.78522 3.74882  19
   1 -10 -19 5.18276 3.88669  32
  -1  10  19 5.63912 3.60639  19
   1 -10 -18 5.93716 4.03085  32
  -1  10  18-1.49267 3.27849  19
  -1  10  17 2.40758 3.54067  19
  -1  10  16-1.85903 3.19188  19
   1 -10 -15 4.20492 3.30535  32
  -1  10  15 2.24133 3.09316  19
  -1  10  14 3.45775 2.90709  19
  -1  10  14 3.35176 2.14065   9
   1 -10 -14 5.14492 3.40458  32
  -1  10  14-0.32689 2.06166  11
  -1  10  13-0.65810 2.03114  11
  -1  10  13 0.31765 2.45014   5
  -1  10  13-1.25142 2.66136  19
  -1  10  13-0.67465 1.97989   9
  -1  10  13 0.68262 1.79527   7
   1 -10 -13 8.17300 3.29764  32
  -1  10  12-0.81402 2.68015  19
  -1  10  12-1.01289 2.14226   9
  -1  10  12-2.38445 2.07556   7
  -1  10  12-1.58844 2.61821   5
  -1  10  12 1.97739 1.99411  11
   1 -10 -12 0.34780 2.74226  32
  -1  10  11 2.76098 2.78125  19
  -1  10  11-2.53546 2.64472   5
  -1  10  11-0.67374 2.12705   9
  -1  10  11 2.37439 1.98153   7
  -1  10  11 1.31651 2.13212  11
   1 -10 -11 8.12044 2.92517  32
  -1  10  10-0.38338 2.51132  19
  -1  10  10 0.69495 1.55768  18
  -1  10  10-2.20915 2.52154   5
  -1  10  10 1.34911 1.86036   7
  -1  10  10 2.68564 2.29164   9
   1 -10 -10 0.90777 2.61718  32
  -1  10  10 4.92577 2.22926  11
   1 -10  -9-4.11675 3.32625  30
  -1  10   9-0.24312 1.53467  18
  -1  10   9-0.32716 1.78733  11
  -1  10   9 0.33417 2.05095   9
  -1  10   9-0.67024 1.84662   7
   1 -10  -9 0.56222 2.57860  32
  -1  10   9-2.18073 2.36249   5
  -1  10   8-1.26877 1.78659  18
  -1  10   8-1.30389 1.88373  11
  -1  10   8 0.33272 2.02514   9
   1 -10  -8 5.20642 2.35611  32
  -1  10   8-1.86020 2.43268   5
  -1  10   7 1.08720 2.59801  19
  -1  10   7 5.88341 1.82944  17
  -1  10   7 2.90317 1.91215  18
  -1  10   7 3.24857 2.02345  11
  -1  10   7 2.32021 2.14394   9
   1 -10  -7 10.5746 2.44865  32
  -1  10   7 4.01250 2.43030   5
  -1  10   6-0.35944 2.42371  19
  -1  10   6-1.36573 1.87159  18
  -1  10   6 4.49757 1.75268  17
  -1  10   6 3.56469 1.89314  11
  -1  10   6 2.31302 2.00199   9
   1 -10  -6 7.06983 2.44653  32
  -1  10   6 4.30624 2.49950   5
  -1  10   5 0.28331 1.81190  18
  -1  10   5 0.55133 1.52191  17
  -1  10   5-0.61365 2.31737   5
   1 -10  -5 4.64924 2.10464  32
  -1  10   5 1.34330 1.97485  22
  -1  10   4 4.70371 2.22240  22
  -1  10   4 6.79346 2.43550  11
  -1  10   4 6.03240 2.10060  17
  -1  10   4 3.52509 2.11016  18
  -1  10   4 5.93148 2.32302   9
  -1  10   4 6.43498 2.59875   5
   1 -10  -4 13.8892 2.31904  32
  -1  10   3-0.67885 1.96208  22
  -1  10   3 1.29527 1.92949  11
  -1  10   3 0.88978 1.76741  17
  -1  10   3 0.91367 1.98058  18
  -1  10   3 1.31870 1.96436   9
   1 -10  -3-1.23957 2.05024  15
  -1  10   3 2.66351 3.14210  13
   1 -10  -3 0.16941 1.76137  32
  -1  10   2-1.38546 1.93945  22
  -1  10   2 0.32451 1.99045  11
  -1  10   2 0.92977 1.70664  17
  -1  10   2 0.94750 1.85496  18
  -1  10   2-2.62563 3.46339  13
  -1  10   2-2.31162 1.96848   9
   1 -10  -2-1.82467 2.10647  15
  -1  10   2-1.22705 2.28258   5
  -1  10   1-2.85670 2.15152  22
  -1  10   1-0.97677 2.03262  11
  -1  10   1-0.97260 1.71613  17
  -1  10   1-5.17484 3.69077  13
  -1  10   1-2.64891 2.26485   9
  -1  10   1-0.30741 2.29455   5
   1 -10  -1-0.28073 2.19278  15
  -1  10   0 1.30763 1.87949  11
  -1  10   0 2.37630 2.01201  17
  -1  10   0-0.33998 1.92316  18
  -1  10   0-0.30839 2.26505   5
  -1  10   0 1.32927 2.15155   9
  -1  10   0 2.22345 2.11233  22
   1 -10   0 2.42053 2.42787  15
  -1  10  -1 0.32848 1.88483  11
  -1  10  -1-0.70587 1.99257  18
  -1  10  -1 2.84596 1.92447  17
  -1  10  -1 0.61913 2.45066   5
  -1  10  -1-3.00373 2.19761   9
  -1  10  -1 4.92527 1.92836   7
  -1  10  -1-0.77513 2.29274  22
   1 -10   1 1.26485 2.20401  15
  -1  10  -2 0.66019 1.81003  11
  -1  10  -2 0.73291 2.20685  18
  -1  10  -2 1.11910 1.77699  17
  -1  10  -2-0.31078 2.50684   5
  -1  10  -2 2.01129 2.17391   9
  -1  10  -2 3.62100 2.04031   7
  -1  10  -2 3.66527 2.55453  22
   1 -10   2 2.72743 2.43270  15
  -1  10  -3 0.66321 1.82509  11
  -1  10  -3-0.78255 2.03886  17
  -1  10  -3-0.38047 2.12953  18
  -1  10  -3-3.42981 2.58819   5
  -1  10  -3-1.68328 2.28188   9
  -1  10  -3 1.97871 1.83064   7
  -1  10  -3-3.01326 2.42913  22
   1 -10   3 4.04010 3.00197  15
  -1  10  -4 0.33251 1.92165  11
  -1  10  -4-0.79225 2.27124  18
  -1  10  -4-1.26034 2.55485   5
  -1  10  -4-0.98981 1.78367   7
  -1  10  -4-1.35039 2.20835   9
   1 -10   4 2.37229 2.57046  15
  -1  10  -4 0.91145 2.44140  22
  -1  10  -5-3.38586 2.54433  22
  -1  10  -5 0.99857 1.92453  11
  -1  10  -5-0.82188 2.33811  18
  -1  10  -5-1.64622 1.76491   7
  -1  10  -5 3.37735 2.19651   9
  -1  10  -5-3.15067 2.75997   5
   1 -10   5 2.46315 2.90607  15
  -1  10  -6-2.12895 2.50322  18
  -1  10  -6-0.90172 2.09083  17
   1 -10   6-1.76260 3.59011  15
  -1  10  -6-3.45361 2.36171   5
  -1  10  -6 2.05984 2.81237  22
  -1  10  -6-0.98155 1.88201   7
  -1  10  -7 1.32088 2.29554  18
  -1  10  -7 2.83123 2.13091  17
   1 -10   7-1.11241 2.72668  19
   1 -10   7-2.83151 4.11996  15
  -1  10  -7 2.18928 2.85256  22
  -1  10  -7 0.43319 2.25858  25
  -1  10  -8 0.90849 2.38965  18
   1 -10   8 1.13857 2.63388  19
  -1  10  -8-0.49301 2.36319  17
   1 -10   8-6.05182 4.35660  15
  -1  10  -8-0.92799 2.41779  25
   1 -10   9-1.72887 2.88479  19
  -1  10  -9 0.46705 2.36254  18
  -1  10  -9-1.54186 2.65207  17
   1 -10   9-7.52233 4.76957  15
  -1  10  -9 5.45557 2.75257  25
   1 -10  10 0.58541 2.60670  19
  -1  10 -10-1.06832 2.75547  17
   1 -10  10-4.56470 4.71717  15
  -1  10 -10 2.09972 2.73427  25
  -1  10 -11-2.21203 2.77042  17
   1 -10  11-6.03628 4.85682  15
  -1  10 -11 2.78923 2.88043  25
  -1  10 -12-0.56970 2.54897  17
   1 -10  12-5.71983 5.09724  15
  -1  10 -12-2.36246 2.77602  25
  -1  10 -13 1.17858 2.66301  17
   1 -10  13-2.66140 4.32823  15
  -1  10 -13 3.67662 2.97344  25
  -1  10 -14-2.39295 2.93438  17
   1 -10  14-2.86605 4.57312  15
  -1  10 -14 0.64120 2.93284  25
   1  -9 -22 0.56360 3.92636  32
   1  -9 -21 2.74011 3.83915  32
  -1   9  21-3.04933 3.34592  19
   1  -9 -20 4.66148 3.89043  32
  -1   9  20 2.48439 3.53910  19
   1  -9 -19 8.44293 3.88754  32
  -1   9  19 6.27792 3.55302  19
   1  -9 -18 7.57476 3.84620  32
  -1   9  18 4.20242 3.17480  19
   1  -9 -17 12.5839 3.92567  32
  -1   9  17 2.69940 3.10392  19
  -1   9  16 9.08066 3.50925  19
  -1   9  15 6.22569 3.19713  19
   1  -9 -14 15.8013 4.00509  32
  -1   9  14 15.5308 4.11301  19
  -1   9  13-1.19618 1.85444   9
  -1   9  13 1.52897 2.83494  19
  -1   9  13 1.75069 1.84627  11
  -1   9  12-1.75496 1.87866  11
  -1   9  12 1.19929 1.93724   9
  -1   9  12 2.57202 2.47089  19
  -1   9  12 2.25845 2.18813   5
  -1   9  12 3.33283 1.76439   7
  -1   9  11 0.29212 1.66289  11
  -1   9  11-0.70797 2.62090  19
  -1   9  11-0.60312 1.71651   7
  -1   9  11-1.49572 1.90958   9
   1  -9 -11 1.53377 2.64123  32
  -1   9  11-2.25139 2.41474   5
  -1   9  10 2.91230 1.94155  11
  -1   9  10 4.83653 2.82141  19
  -1   9  10 1.18528 1.31232  18
   1  -9 -10 1.86813 3.17282  30
  -1   9  10 3.89455 1.90033   7
  -1   9  10-0.29786 2.20603   9
   1  -9 -10 2.27994 2.63008  32
  -1   9  10 1.40056 2.28266   5
  -1   9   9 2.31889 1.77080  11
  -1   9   9 3.01783 2.47169  19
  -1   9   9 0.62592 1.40534  18
   1  -9  -9 9.53357 3.84278  30
  -1   9   9 1.77729 2.07956   9
  -1   9   9 4.46025 1.89026   7
   1  -9  -9 5.01615 2.52876  32
  -1   9   9-0.82866 2.35806   5
  -1   9   8-0.27459 2.11020   5
  -1   9   8-2.84190 1.74633  18
   1  -9  -8 0.96381 3.03578  30
  -1   9   8-2.65148 2.06505   9
  -1   9   8-0.29518 1.54002   7
  -1   9   8 1.73073 1.74546  11
   1  -9  -8 2.92450 2.26973  32
  -1   9   7 2.18445 2.26623   5
  -1   9   7 0.22449 1.28749  17
  -1   9   7-0.68433 1.53720  18
   1  -9  -7-0.96734 3.12490  30
  -1   9   7-1.46556 1.85810   9
   1  -9  -7 1.79346 2.14236  32
  -1   9   7 2.58510 1.79705  11
  -1   9   6 5.72358 1.98415  11
  -1   9   6 2.22513 2.46801  19
  -1   9   6-0.23671 1.59093  18
  -1   9   6 3.97401 1.64315  17
   1  -9  -6 4.85546 2.91511  30
  -1   9   6 3.79486 1.89781   9
  -1   9   6 4.89233 2.18151   5
   1  -9  -6 6.77430 2.25406  32
   1  -9  -5 7.29324 2.20931  32
  -1   9   5 2.91045 1.94605   9
   1  -9  -5 6.81213 3.23959  30
   1  -9  -5 1.26038 1.49761  27
  -1   9   5 3.71194 1.89921  11
  -1   9   5 0.94919 2.51677  19
   1  -9  -5 8.02166 5.06399  13
  -1   9   5 0.84236 3.40515  13
  -1   9   5 3.19920 1.83671  18
  -1   9   5 3.13848 1.56860  17
  -1   9   5 1.35422 2.09892   5
   1  -9  -4 1.96691 2.75252  30
   1  -9  -4 1.05544 1.09820  27
  -1   9   4-0.88220 1.84149  22
  -1   9   4-1.89201 2.15808   5
  -1   9   4 0.75486 1.43365  17
  -1   9   4-0.51132 1.73444  18
   1  -9  -4 0.78588 1.59526  15
   1  -9  -4-0.72540 3.92186  13
  -1   9   4 3.35030 3.42336  13
   1  -9  -4 6.26387 1.95456  32
  -1   9   3 1.18516 1.71340  22
  -1   9   3 3.70945 1.90135  11
  -1   9   3-1.29949 1.62712  17
  -1   9   3-1.06268 1.66319  18
  -1   9   3 0.29056 1.83087   9
   1  -9  -3 0.42104 1.83857  15
   1  -9  -3 3.04077 1.73766  32
   1  -9  -3-4.36341 4.72800  13
  -1   9   3 1.66279 3.28984  13
   1  -9  -2-0.74027 4.18398  13
  -1   9   2 18.0522 4.22494  13
  -1   9   2 7.24758 2.30221  22
  -1   9   2 8.29037 2.17503  11
  -1   9   2 7.06658 1.92893  17
  -1   9   2 1.38060 1.97466  18
  -1   9   2 3.49140 2.16811   9
   1  -9  -2 6.68604 2.28568  15
  -1   9   2 5.97105 2.81134  29
   1  -9  -2 14.0570 2.01644  32
  -1   9   1 2.43976 3.11232  13
   1  -9  -1-4.53719 3.41470  13
  -1   9   1 0.93499 1.79378  22
  -1   9   1 0.28682 1.80110  11
  -1   9   1 2.84757 1.64018  17
   1  -9  -1 3.62841 2.10260  15
  -1   9   1 2.04207 1.83167   9
  -1   9   1 2.70884 2.09505   5
  -1   9   1-0.81291 2.04014  29
  -1   9   0 9.70293 4.23123  29
  -1   9   0 13.8896 4.96164  26
  -1   9   0 23.6818 3.77589  22
  -1   9   0 27.6558 3.68490  11
  -1   9   0 18.2162 3.50323  18
  -1   9   0 26.5924 3.61541  17
   1  -9   0 8.65226 4.54493  13
  -1   9   0 20.2067 3.61476   9
  -1   9   0 26.9070 3.93161   5
   1  -9   0 26.4816 3.82383  15
  -1   9  -1 41.9199 5.76501  22
  -1   9  -1 53.2219 5.82829   5
  -1   9  -1 37.6038 5.44514  18
  -1   9  -1 40.7977 5.54140  17
  -1   9  -1 35.0414 5.46101  11
   1  -9   1 37.0154 7.11940  13
  -1   9  -1 31.4860 5.38950   9
  -1   9  -1 33.9570 7.39419  26
   1  -9   1 42.3367 5.71939  15
  -1   9  -2 30.9624 4.34319  22
  -1   9  -2 20.9696 3.76281  11
  -1   9  -2 25.7317 3.89764  17
  -1   9  -2 16.8223 3.73640  18
  -1   9  -2 15.2260 5.36672  26
  -1   9  -2 22.1828 3.85098   9
  -1   9  -2 22.9551 3.68163   7
  -1   9  -2 30.1619 4.08821   5
   1  -9   2 26.4477 4.10678  15
  -1   9  -3 8.03936 2.58188  22
  -1   9  -3 6.44530 2.06091  11
  -1   9  -3 5.89811 2.13100  17
  -1   9  -3 9.42979 2.79158  18
  -1   9  -3 11.1562 4.12701  26
  -1   9  -3 2.97329 2.03279   9
  -1   9  -3 6.12091 2.06214   7
  -1   9  -3 4.68376 2.52515   5
   1  -9   3-1.26018 2.87528  15
  -1   9  -4-0.29440 1.69031  11
  -1   9  -4-1.40227 2.16540  18
  -1   9  -4-1.39385 2.45955   5
  -1   9  -4-1.79210 2.08252   9
  -1   9  -4 0.29214 1.66401   7
   1  -9   4-2.73169 3.08185  15
  -1   9  -4 0.81596 2.28445  22
  -1   9  -5 2.61455 2.63345  22
  -1   9  -5 0.29507 1.77048  11
  -1   9  -5 0.38380 1.94066  17
  -1   9  -5-3.29257 2.42194  18
  -1   9  -5 0.87618 1.59280   7
  -1   9  -5 1.19776 1.99415   9
  -1   9  -5-1.11737 2.43806   5
   1  -9   5-1.47770 2.94736  15
  -1   9  -6-1.21034 1.91099  17
  -1   9  -6-2.28200 2.16319  18
   1  -9   6-1.99463 3.46976  15
  -1   9  -6 1.67351 2.16990   5
  -1   9  -6 2.80253 2.69908  22
  -1   9  -6 0.58181 1.66788   7
  -1   9  -7-3.15760 2.15799  18
  -1   9  -7-3.81259 2.35541  17
   1  -9   7 1.02826 2.26421  19
   1  -9   7-1.28935 3.61023  15
  -1   9  -7 2.49928 2.55769  22
  -1   9  -7 0.39973 2.18533  25
  -1   9  -8 2.86127 2.30764  18
  -1   9  -8-2.66520 2.29303  17
   1  -9   8 0.53029 2.59936  19
   1  -9   8-2.30945 4.01834  15
  -1   9  -8-1.72476 2.24766  25
  -1   9  -9-0.46489 2.37481  17
  -1   9  -9-0.84405 2.26110  18
   1  -9   9 4.86846 2.76317  19
   1  -9   9-1.48487 4.26042  15
  -1   9  -9 0.46430 2.32390  25
  -1   9 -10-2.42614 2.42849  17
   1  -9  10 1.66299 2.65616  19
  -1   9 -10 0.43470 2.55111  18
   1  -9  10-4.22954 4.46988  15
  -1   9 -10 0.99008 2.45163  25
   1  -9  11 0.56540 2.58290  19
  -1   9 -11 1.51390 2.65359  17
   1  -9  11-2.81333 4.52564  15
  -1   9 -11-0.53014 2.42179  25
  -1   9 -12 1.56736 2.38779  17
   1  -9  12-2.38520 4.77733  15
  -1   9 -12-2.26198 2.88914  25
  -1   9 -13-3.26245 2.95547  17
   1  -9  13-4.40043 5.20628  15
  -1   9 -13-1.77518 3.18496  25
  -1   9 -14-1.66730 2.52154  17
   1  -9  14-5.93084 5.73799  15
  -1   9 -14-1.87312 3.07071  25
  -1   9 -15-2.61796 3.11462  25
   1  -8 -23-4.39895 4.13955  32
   1  -8 -22 5.93668 4.28955  32
   1  -8 -21 11.5444 4.32349  32
  -1   8  21 0.48120 3.46735  19
   1  -8 -20 4.46137 3.55407  32
  -1   8  20 0.46934 3.20872  19
   1  -8 -19 8.07363 3.94971  32
  -1   8  19 0.90944 3.19648  19
   1  -8 -18 6.78560 3.84333  32
  -1   8  18 5.28681 3.26993  19
   1  -8 -17 3.00263 3.48014  32
  -1   8  17 4.65163 2.98072  19
   1  -8 -16 2.83554 3.43811  32
  -1   8  16 6.87805 3.02417  19
   1  -8 -15 1.90550 2.94724  32
  -1   8  15 4.22871 2.98555  19
  -1   8  14 7.70544 3.01297  19
  -1   8  13 0.26318 1.81809   9
  -1   8  13 5.25254 2.57726  19
  -1   8  13 1.02285 1.72828  11
   1  -8 -13 5.28590 2.97022  32
  -1   8  12-0.51545 1.67769  11
   1  -8 -12 5.85203 2.68953  32
  -1   8  12-0.26437 1.69946   9
  -1   8  12 2.67608 2.55852  19
  -1   8  12 3.73505 2.02076   5
  -1   8  12-0.80261 1.54840   7
  -1   8  11-1.80287 1.77680  11
  -1   8  11 2.88218 2.25626  19
  -1   8  11 2.63900 1.75959   9
  -1   8  11-1.33167 1.61192   7
  -1   8  11 0.74534 2.00024   5
  -1   8  10 0.25646 1.61512  11
  -1   8  10 2.46007 2.24339  19
  -1   8  10 1.16077 1.21587  18
   1  -8 -10-3.46656 2.86870  30
  -1   8  10 0.26452 1.49246   7
  -1   8  10-2.88875 1.94388   9
  -1   8  10-2.71828 2.39487   5
  -1   8  10 2.96816 2.85865   4
  -1   8   9 1.53162 1.70415  11
  -1   8   9 3.55823 2.35899  19
  -1   8   9 1.41151 1.30519  18
   1  -8  -9-0.87940 2.84318  30
  -1   8   9-0.52449 1.52011   7
  -1   8   9 2.60986 1.92618   9
   1  -8  -9 0.98028 2.25621  32
  -1   8   9 0.98438 2.84660   4
  -1   8   9 0.24543 2.15270   5
  -1   8   8-1.52232 1.58745  11
  -1   8   8 1.74159 2.08634  19
  -1   8   8 2.44908 1.40796  17
  -1   8   8-0.18594 1.31633  18
   1  -8  -8-4.43528 3.39054  30
  -1   8   8 0.51837 1.71614   9
  -1   8   8 1.04011 1.47925   7
  -1   8   8 0.24164 1.97492   5
  -1   8   8 0.97845 2.64458   4
   1  -8  -8 2.70581 2.18535  32
  -1   8   7 0.50467 1.48073  11
  -1   8   7-1.94665 2.72286   4
  -1   8   7 1.19989 1.96110   5
  -1   8   7 0.39236 1.23536  17
  -1   8   7-1.94882 1.59260  18
   1  -8  -7 2.52945 3.98192  14
   1  -8  -7-2.54298 3.67360  12
  -1   8   7 4.84456 3.35027  13
  -1   8   7 1.28768 1.88792   9
   1  -8  -7 2.06608 2.09993  32
   1  -8  -7-0.88856 2.40145  30
   1  -8  -6 2.66319 2.22501  30
   1  -8  -6 2.06333 1.79158  27
  -1   8   6 1.00434 1.61720  11
  -1   8   6 0.23858 2.05037   5
  -1   8   6 1.93812 2.32512   4
  -1   8   6-1.21740 1.42684  18
  -1   8   6 2.85372 1.42579  17
  -1   8   6-2.30554 1.74062   9
   1  -8  -6 6.21615 2.10743  32
   1  -8  -6 2.47823 3.46881  12
   1  -8  -6 2.46490 3.56316  14
  -1   8   6-1.57093 3.26172  13
   1  -8  -6 10.4859 4.28646  13
   1  -8  -5 9.73385 2.20744  32
   1  -8  -5 1.78134 1.42985  15
  -1   8   5 4.33702 1.84350   9
   1  -8  -5 3.01087 1.92008  27
  -1   8   5 5.75516 1.89078  11
  -1   8   5 5.81082 2.44556  19
  -1   8   5 4.23063 1.71651  18
  -1   8   5 8.61764 1.71348  17
   1  -8  -5 10.2565 4.53366  13
  -1   8   5-0.77729 3.22415  13
   1  -8  -5 6.19617 3.11614  30
  -1   8   5 4.79759 2.12400  29
   1  -8  -5 8.21685 3.53967  28
  -1   8   5 4.74933 2.08302   5
  -1   8   5 0.96597 3.01182   4
  -1   8   4 2.20833 1.82748  29
   1  -8  -4-1.77944 2.48902  30
  -1   8   4 0.87240 2.74676  26
   1  -8  -4-0.35868 1.55456  27
  -1   8   4-1.18353 1.94947   5
  -1   8   4-2.49214 2.19105  19
  -1   8   4-0.88158 1.38791  18
  -1   8   4 1.31302 1.31312  17
   1  -8  -4-0.16182 1.36818  15
   1  -8  -4 4.19695 1.78242  32
  -1   8   4 0.77326 3.25679  13
   1  -8  -4 2.03432 3.97917  13
   1  -8  -3 4.85378 1.72357  32
   1  -8  -3-1.57398 1.68554  15
  -1   8   3 0.25425 1.62210   9
   1  -8  -3-0.89542 2.14523  30
   1  -8  -3 1.12660 3.04487  28
  -1   8   3 1.22073 1.52744  29
  -1   8   3-0.86641 3.06592  26
   1  -8  -3-0.32389 1.28164  27
  -1   8   3-0.76530 1.78665  22
  -1   8   3-0.24963 1.55130  11
  -1   8   3 0.22959 1.39760  18
  -1   8   3 1.37048 1.24588  17
  -1   8   3 0.96377 2.60482   4
  -1   8   3 0.47269 1.87801   5
   1  -8  -3-3.39157 4.01047  13
   1  -8  -3-1.06100 3.67543  12
   1  -8  -3-1.06448 3.17025  14
  -1   8   3 0.76400 2.64664  13
   1  -8  -2 10.7570 1.95513  32
   1  -8  -2 6.35359 2.00303  15
  -1   8   2 5.08832 2.08100   9
   1  -8  -2 7.89665 3.83322  28
  -1   8   2 4.02071 2.47780  29
  -1   8   2 8.79298 3.52829  26
  -1   8   2 6.49008 2.02268  22
  -1   8   2 9.74772 2.18916  11
  -1   8   2 6.93892 1.97917  18
  -1   8   2 7.09526 1.90025  17
  -1   8   2 11.5784 3.59077   4
   1  -8  -2 14.4908 3.95676  13
   1  -8  -2 5.38961 3.75329  14
  -1   8   2 9.14171 3.54393  13
   1  -8  -2 5.37246 3.31523  12
   1  -8  -1 5.18810 1.43390  32
   1  -8  -1 5.60083 3.04476  28
  -1   8   1-0.73218 2.07387  29
  -1   8   1 0.88358 2.57345  26
  -1   8   1 5.62679 1.89448  22
  -1   8   1 5.51610 1.77649  11
  -1   8   1 3.47463 1.54511  17
   1  -8  -1 1.39044 1.72844  15
  -1   8   1 1.78523 1.85233   9
  -1   8   1 6.77076 3.29302   4
  -1   8   1 2.60522 1.93247   5
  -1   8   1-0.75756 2.80898  13
   1  -8  -1 1.11167 3.32662  14
   1  -8  -1-0.71322 3.02138  13
   1  -8  -1-2.21368 3.49993  12
  -1   8   0 48.0385 6.69434  27
  -1   8   0 27.9708 7.03056  26
  -1   8   0 45.1131 5.54494  22
  -1   8   0 25.2522 6.68292   4
  -1   8   0 48.2413 5.55772   5
  -1   8   0 43.7099 5.42320  18
  -1   8   0 34.1779 5.29862  17
   1  -8   0 46.0007 5.47671  15
  -1   8   0 42.7588 5.44782   9
  -1   8   0 29.5241 6.38828  29
  -1   8   0 33.1832 6.49678  13
   1  -8   0 17.4074 6.97506  14
  -1   8   0 50.1142 5.51121  11
   1  -8   0 22.7702 6.27741  13
   1  -8   0 26.5716 7.29891  12
  -1   8  -1 37.4142 7.59571  26
  -1   8  -1 46.4176 6.32718  22
  -1   8  -1 51.7343 8.20732   4
  -1   8  -1 55.3828 6.33422   5
  -1   8  -1 44.2589 6.21498  18
  -1   8  -1 52.1972 6.18652  17
   1  -8   1 37.2183 6.19907  15
  -1   8  -1 54.0416 6.25772   9
  -1   8  -1 38.1318 7.56245  29
   1  -8   1 19.2351 7.17227  13
   1  -8   1 47.1195 8.61862  14
  -1   8  -1 56.4846 6.24740  11
   1  -8   1 34.8642 8.09537  12
  -1   8  -2 5.63184 3.03880  29
  -1   8  -2-0.93343 3.02202  26
  -1   8  -2-0.31477 1.89949  22
  -1   8  -2 2.80432 1.73929  11
  -1   8  -2 5.50162 1.82262  17
  -1   8  -2-0.56693 1.85387  18
   1  -8   2 4.00130 3.66140  13
  -1   8  -2 3.62403 1.93569   9
  -1   8  -2 2.03574 1.70668   7
  -1   8  -2-1.96422 2.75489   4
  -1   8  -2 3.84005 2.30874   5
   1  -8   2-2.28205 2.53927  15
  -1   8  -3 22.5425 5.50618  26
  -1   8  -3 24.9143 4.10753  22
  -1   8  -3 21.3040 3.74435  11
  -1   8  -3 26.6384 3.98749  18
  -1   8  -3 35.1234 4.04704  17
   1  -8   3 16.0517 5.24403  13
  -1   8  -3 26.5683 3.80869   7
  -1   8  -3 23.7025 3.80186   9
  -1   8  -3 28.7197 4.04152   5
   1  -8   3 10.8264 4.05570  15
  -1   8  -4 3.25944 2.38358  22
  -1   8  -4 1.54989 1.83781  11
  -1   8  -4 3.39962 2.07512  18
  -1   8  -4 1.87286 3.11090  26
  -1   8  -4 3.07594 1.74718   7
  -1   8  -4 0.52407 1.76500   9
  -1   8  -4 5.62420 2.22893   5
   1  -8   4-1.51645 2.86856  15
  -1   8  -5 2.07461 1.70106  11
  -1   8  -5 0.67990 1.74103  17
  -1   8  -5 0.97059 1.98706  18
  -1   8  -5 0.24541 2.17483   5
  -1   8  -5-0.52604 1.83662   9
  -1   8  -5 2.82400 1.69429   7
   1  -8   5 1.32213 2.79740  15
  -1   8  -5 0.77977 2.11133  22
  -1   8  -6-2.10495 2.49127  22
  -1   8  -6-2.33816 1.92577  11
  -1   8  -6-1.34967 2.16879  18
  -1   8  -6-0.35850 1.79717  17
  -1   8  -6 0.25626 1.50749   7
  -1   8  -6 0.26329 1.73585   9
  -1   8  -6-0.24547 1.92890   5
   1  -8   6-1.43698 3.06109  15
  -1   8  -7 3.63143 2.49769  22
   1  -8   7-2.72669 3.08265  15
  -1   8  -7-0.73305 1.96424  25
  -1   8  -7-0.48866 1.99748   5
   1  -8   7-0.47231 2.28925  19
  -1   8  -7-1.40566 2.10926  18
  -1   8  -7 1.51073 1.87113  17
  -1   8  -7-1.77959 1.53746   7
   1  -8   8-1.26315 3.44081  15
  -1   8  -8-0.36528 2.00943  18
  -1   8  -8-0.39743 1.90420  17
   1  -8   8 0.49061 2.24127  19
  -1   8  -8 0.39852 1.93100  25
   1  -8   9-0.45380 3.53062  15
  -1   8  -9 0.37848 1.99074  18
  -1   8  -9-0.41749 2.04576  17
   1  -8   9 1.00898 2.38991  19
  -1   8  -9 1.28721 2.05626  25
   1  -8  10 0.48749 3.67801  15
   1  -8  10 0.52112 2.41293  19
  -1   8 -10 2.73981 2.35120  18
  -1   8 -10 1.31222 2.16904  17
  -1   8 -10-0.46433 2.37435  25
   1  -8  11 0.52180 4.19792  15
  -1   8 -11 0.91383 2.31207  17
   1  -8  11 1.07228 2.48137  19
  -1   8 -11 0.50071 2.48114  25
   1  -8  12-2.78104 4.47369  15
  -1   8 -12 1.90127 2.40327  17
   1  -8  12-4.34137 2.57035  19
  -1   8 -12 4.30372 2.60664  25
  -1   8 -13 1.13408 2.59050  25
  -1   8 -13 1.96748 2.32987  17
  -1   8 -14 0.60347 2.89795  25
  -1   8 -14 2.55521 2.56487  17
  -1   8 -15-0.63789 2.84117  25
  -1   8 -16 0.66930 2.98108  25
   1  -7 -23 5.76277 4.09454  32
   1  -7 -22-0.51486 3.83084  32
  -1   7  22 2.23307 3.22834  23
   1  -7 -21 8.34061 3.89904  32
  -1   7  21 2.13571 4.06357  23
  -1   7  20-1.78334 3.26325  19
   1  -7 -20 8.04561 3.65964  32
  -1   7  19-2.15410 3.12791  19
   1  -7 -19 4.53225 3.63114  32
  -1   7  18 3.31052 2.95779  19
   1  -7 -18 8.63076 3.79006  32
  -1   7  18 0.68161 1.88055  21
  -1   7  17 2.77023 2.71210  19
   1  -7 -17 5.72418 3.59303  32
  -1   7  17-1.63116 2.08149  21
  -1   7  16 5.28039 2.85846  19
   1  -7 -16-2.70038 3.02793  32
  -1   7  16-1.86578 1.85401  21
  -1   7  15-0.71691 2.49704  19
  -1   7  15-0.88644 1.53933  21
   1  -7 -15 2.86673 3.01860  32
  -1   7  14 0.68044 2.55445  19
  -1   7  14-1.40062 1.70585  21
   1  -7 -14 3.02068 2.60036  32
  -1   7  14 1.68117 1.70064  16
  -1   7  13 2.91553 1.67248  21
  -1   7  13 4.05415 1.83440  16
  -1   7  13 3.55017 2.71771  19
  -1   7  12 3.50812 1.62615  21
  -1   7  12 3.67532 2.53677  19
  -1   7  12 4.61672 1.82941   9
  -1   7  12 0.88755 2.50732   4
  -1   7  12 1.69186 1.48502  16
  -1   7  12 3.58937 1.68896  11
   1  -7 -11-3.13293 3.04671  30
  -1   7  11-2.17563 1.84633   5
  -1   7  11 0.89193 2.32307   4
  -1   7  11 0.84638 2.28767   2
  -1   7  11-0.22531 1.55278  11
  -1   7  11 4.05215 2.14249  19
  -1   7  11-1.38683 1.57535   9
  -1   7  11 0.65941 1.35804  16
  -1   7  11-0.93461 1.43240   7
   1  -7 -11 1.08198 2.34476  32
   1  -7 -10 0.75020 2.23688  32
  -1   7  10 0.99645 1.20885  16
  -1   7  10 3.91095 1.73977   9
  -1   7  10 6.49489 1.60346   7
  -1   7  10 2.24528 1.53596  11
  -1   7  10 6.61983 2.18359  19
  -1   7  10 0.94658 1.12932  18
  -1   7  10-3.55304 2.57505   4
  -1   7  10 0.83945 2.27851   2
  -1   7  10 0.86576 1.91361   5
   1  -7 -10-0.79358 3.09400  30
   1  -7  -9 1.62741 2.63507  30
   1  -7  -9 2.53520 3.99531  14
   1  -7  -9 1.27013 3.78718  12
  -1   7   9 1.33873 1.52330  11
  -1   7   9 4.22209 2.44058  19
  -1   7   9 0.58690 1.08650  18
  -1   7   9 2.05617 1.66071   9
  -1   7   9 0.45963 1.40130   7
  -1   7   9 1.57543 1.14648  16
  -1   7   9 1.66433 2.69455   2
  -1   7   9 6.17790 2.71099   4
  -1   7   9 0.85937 1.80602   5
   1  -7  -9 5.06692 2.24586  32
   1  -7  -8-0.81797 2.43724  30
   1  -7  -8 7.42232 4.37803  28
   1  -7  -8-1.20490 3.37155  12
   1  -7  -8 2.39895 3.00223  14
  -1   7   8-5.36988 4.56984  13
  -1   7   8 1.77366 1.44334  11
  -1   7   8 0.76145 1.87123  19
  -1   7   8 0.15579 1.10528  18
  -1   7   8 0.22754 1.34752   7
  -1   7   8 1.35967 1.56334   9
  -1   7   8 0.20158 0.90968  16
  -1   7   8 4.38340 2.76125   4
  -1   7   8 1.69015 1.94382   5
  -1   7   8-0.82455 2.52799   2
   1  -7  -8 2.95745 2.03146  32
   1  -7  -7 7.13469 2.06739  32
  -1   7   7 3.42225 0.96877  16
  -1   7   7 4.27100 1.88225   9
  -1   7   7 4.50550 1.63824   7
  -1   7   7 4.94777 3.33768  26
  -1   7   7 5.06168 1.64139  11
  -1   7   7 5.95710 2.24227  19
  -1   7   7 0.65682 1.35802  18
  -1   7   7 4.80434 1.38702  17
   1  -7  -7-0.81453 2.52438  30
   1  -7  -7 1.18812 2.60198  28
  -1   7   7-1.28258 3.09558  28
   1  -7  -7 3.43217 3.80553  14
   1  -7  -7 2.29812 3.34119  12
  -1   7   7 6.63036 3.50966  13
  -1   7   7 1.88566 1.94513   5
  -1   7   7 0.87076 2.38333   4
  -1   7   6 20.0694 5.36122  26
   1  -7  -6 30.4511 4.12620  32
  -1   7   6 30.5844 4.09278   9
  -1   7   6 23.3701 5.31323   4
  -1   7   6 35.1462 4.17984   5
  -1   7   6 24.1144 3.76180  18
  -1   7   6 29.9361 3.84939  17
   1  -7  -6 25.8444 5.93991  28
  -1   7   6 31.7491 6.84208  28
   1  -7  -6 22.6486 5.06077  30
   1  -7  -6 20.3050 5.92414  13
  -1   7   6 31.2730 4.00492  11
   1  -7  -6 13.2501 5.47439  12
   1  -7  -6 25.2659 6.21140  14
  -1   7   6 30.2793 6.17900  13
  -1   7   5 9.39427 4.11910  28
   1  -7  -5 10.4417 3.24310  30
   1  -7  -5 2.51669 2.15639  27
  -1   7   5 8.05296 1.86679  11
   1  -7  -5 8.20494 1.95870  32
   1  -7  -5 4.66159 1.42188  15
  -1   7   5 3.99548 1.77346   9
   1  -7  -5 1.90979 3.53153  13
  -1   7   5 4.21685 3.31450  13
  -1   7   5 6.05289 1.50444  17
  -1   7   5 5.93019 1.67713  18
  -1   7   5 0.86164 2.49606   4
  -1   7   5 7.85320 2.06766   5
   1  -7  -4 32.0847 5.90889  30
  -1   7   4 35.8630 6.96634  28
  -1   7   4 30.0351 5.29263  29
   1  -7  -4 18.7159 4.81822  27
  -1   7   4 21.1629 5.60868  26
  -1   7   4 17.1827 5.52395   4
  -1   7   4 39.7037 4.79739   5
  -1   7   4 42.0608 4.95240  19
  -1   7   4 36.4875 4.49873  17
  -1   7   4 39.8310 4.54669  18
   1  -7  -4 31.4272 4.37537  15
   1  -7  -4 48.8090 4.63969  32
   1  -7  -4 18.2142 6.22722  13
  -1   7   4 25.1320 5.95413  13
   1  -7  -3 0.80239 2.01230  30
  -1   7   3-2.18514 3.15958  28
   1  -7  -3 1.02787 2.68033  28
   1  -7  -3-0.38269 1.52010  27
  -1   7   3 1.55444 2.57620  26
  -1   7   3 0.86474 1.42054  22
  -1   7   3 0.20519 1.82028   5
  -1   7   3 0.19635 1.36709  18
  -1   7   3 2.36498 1.28050  17
  -1   7   3 1.32394 1.55940   9
   1  -7  -3-0.84600 1.55721  15
   1  -7  -3 4.86884 1.53634  32
  -1   7   3 2.79177 2.85500  13
   1  -7  -3 1.25957 3.69808  13
   1  -7  -2 11.6833 1.76800  32
   1  -7  -2 6.72365 1.78070  15
  -1   7   2 4.63423 1.79454   9
   1  -7  -2 12.0276 3.62024  28
  -1   7   2 7.16537 2.50873  29
  -1   7   2 6.21075 3.39600  26
   1  -7  -2 4.35999 1.73397  27
  -1   7   2 3.72835 1.80624  22
  -1   7   2 7.36985 1.87559  11
  -1   7   2 4.31076 1.72264  18
  -1   7   2 6.73557 1.71459  17
  -1   7   2 6.86683 2.99729   4
   1  -7  -2 6.56763 3.33019  14
   1  -7  -2 7.48153 3.31991  12
  -1   7   2 4.18920 3.07062  13
   1  -7  -2 4.45239 3.16629  13
   1  -7  -1 8.49770 1.43706  32
   1  -7  -1 3.29688 1.65869  15
  -1   7   1 4.64250 1.80296   9
  -1   7   1-0.65419 2.11760  29
   1  -7  -1 1.00720 3.03962  28
  -1   7   1 0.79385 3.07374  26
  -1   7   1 4.30448 1.77783  22
  -1   7   1 3.91163 1.62986  11
  -1   7   1 6.43271 1.63971  17
  -1   7   1 4.92769 1.96746   5
  -1   7   1 2.58112 2.37670   4
   1  -7  -1 7.74518 3.66677  14
   1  -7  -1-1.31436 2.72988  13
   1  -7  -1 3.85690 3.22925  12
  -1   7   1 3.47800 2.55985  13
   1  -7   0 2.72424 1.12298  32
  -1   7   0-0.71618 1.93685  29
   1  -7   0-1.00574 2.51749  28
  -1   7   0-2.06175 2.97925  28
  -1   7   0 0.81329 2.75625  26
  -1   7   0-0.57481 1.81114  27
  -1   7   0 2.38035 1.84514  22
  -1   7   0 0.21825 1.37611  11
  -1   7   0 0.67772 1.32753  17
  -1   7   0-0.22467 1.43496  18
  -1   7   0 1.23576 1.81729   5
  -1   7   0-0.86366 2.49629   4
  -1   7   0 1.55357 1.55585   9
   1  -7   0-0.35480 1.84935  15
   1  -7   0 2.74025 3.20759  13
   1  -7   0 1.00024 2.79904  12
   1  -7   0-2.00881 2.90279  14
  -1   7   0 0.69667 2.36130  13
  -1   7  -1 5.47350 2.66464  29
   1  -7   1 8.24471 3.42334  28
  -1   7  -1 2.08622 2.93218  28
  -1   7  -1 3.14357 2.05114  27
  -1   7  -1 2.48153 2.55109  26
  -1   7  -1 4.30144 1.75749  22
  -1   7  -1 3.07369 1.53165  11
  -1   7  -1 2.62271 1.47933  17
  -1   7  -1 1.64665 1.61962  18
  -1   7  -1 1.73692 2.27992   4
  -1   7  -1 3.51808 1.81046   5
  -1   7  -1 2.00778 1.58850   9
   1  -7   1-0.59236 2.07201  15
   1  -7   1 8.50771 3.77406  14
   1  -7   1-1.05818 3.16446  12
   1  -7   1-1.42095 3.37738  13
   1  -7   2 28.1694 5.99769  28
  -1   7  -2 35.3972 6.31047  28
  -1   7  -2 35.7594 5.91607  29
  -1   7  -2 30.0703 5.24159  27
  -1   7  -2 27.2400 5.72032  26
   1  -7   2 20.6664 5.12470  26
  -1   7  -2 28.5275 4.23402  22
  -1   7  -2 25.8695 3.95227  11
  -1   7  -2 35.0334 4.16061  17
  -1   7  -2 26.6088 4.07342  18
  -1   7  -2 32.4682 4.20109   5
  -1   7  -2 20.9731 5.21064   4
  -1   7  -2 30.0369 3.99245   7
  -1   7  -2 30.3124 4.11907   9
   1  -7   2 21.7027 4.26199  15
   1  -7   2 23.9748 5.61271  13
   1  -7   2 27.1649 6.46773  12
   1  -7   2 14.7784 5.83225  14
  -1   7  -3 38.8331 7.26055  26
  -1   7  -3 35.9159 6.62067  27
   1  -7   3 34.4824 6.53648  26
  -1   7  -3 46.7199 5.74720  22
   1  -7   3 34.9389 5.71759  15
  -1   7  -3 39.0685 5.34317   7
  -1   7  -3 45.2193 5.48286   9
  -1   7  -3 28.2977 6.64398   2
  -1   7  -3 53.4253 5.60469   5
  -1   7  -3 29.9238 6.71364   4
  -1   7  -3 40.0143 5.51956  18
   1  -7   3 45.5639 7.68693  28
  -1   7  -3 30.4887 6.65927  29
   1  -7   3 50.1598 7.41369  13
   1  -7   3 30.1393 7.56786  14
   1  -7   3 26.4083 7.49762  12
  -1   7  -3 43.6757 5.43226  11
  -1   7  -4-0.86703 2.65754  26
   1  -7   4 0.69224 2.64632  26
  -1   7  -4-1.63749 2.21341  27
  -1   7  -4 0.95586 1.99382  22
  -1   7  -4 2.02073 1.60637  11
  -1   7  -4-1.62282 1.95436  18
   1  -7   4 2.84015 2.48175  15
  -1   7  -4-0.22295 1.41414   7
  -1   7  -4-2.27715 1.72593   9
  -1   7  -4 0.88658 2.64090   4
  -1   7  -4-1.06271 2.14448   5
  -1   7  -4-1.62532 2.55918   2
   1  -7   4-1.65651 3.38464  13
  -1   7  -5 52.2790 6.45138  22
  -1   7  -5 25.8593 7.13318   4
  -1   7  -5 56.3747 6.17131   5
  -1   7  -5 27.7241 7.20180   2
  -1   7  -5 55.5912 6.26954  17
  -1   7  -5 38.6414 6.07650  18
   1  -7   5 36.6112 6.41454  15
  -1   7  -5 40.9272 5.92380   7
  -1   7  -5 56.5553 6.15885   9
  -1   7  -5 44.9223 5.99641  11
  -1   7  -5 45.3940 7.79205  27
  -1   7  -6 0.37723 2.14624  22
  -1   7  -6 0.45300 1.50942  11
  -1   7  -6 4.42756 1.87068  17
  -1   7  -6-1.78412 2.12698  18
   1  -7   6 4.97420 2.92840  15
  -1   7  -6 0.91803 1.54731   9
  -1   7  -6 0.22349 1.31270   7
  -1   7  -6-0.81714 2.57335   2
  -1   7  -6-0.64203 1.85584   5
  -1   7  -7 1.91868 1.78673   5
  -1   7  -7 0.31077 1.85509  18
   1  -7   7 2.15781 2.09467  19
  -1   7  -7 1.33755 1.82763  17
   1  -7   7 4.07210 2.91307  15
  -1   7  -7 0.41013 2.37309  22
  -1   7  -7 0.22204 1.35694   7
  -1   7  -7 0.66891 1.72958  25
  -1   7  -8-1.46681 1.85520  25
  -1   7  -8-0.97244 1.84468  18
   1  -7   8 3.16227 2.28501  19
  -1   7  -8 0.35313 1.89270  17
  -1   7  -9 2.78563 2.09371  25
  -1   7  -9-0.74443 1.92121  17
   1  -7   9 0.93638 2.16645  19
  -1   7  -9-0.33713 1.88744  18
   1  -7   9 2.00069 3.12698  15
  -1   7 -10 2.60259 2.19326  25
  -1   7 -10-2.34894 1.95922  17
   1  -7  10-0.48748 2.30903  19
  -1   7 -10 1.04988 2.08455  18
   1  -7  10-0.86442 3.65409  15
  -1   7 -11-0.41049 2.21198  17
   1  -7  11 2.99809 2.43302  19
  -1   7 -11 1.88476 2.16587  25
   1  -7  11 7.90651 3.82303  15
   1  -7  11 3.26247 1.85844  21
   1  -7  12-2.49234 4.04149  15
  -1   7 -12-1.71506 2.31758  17
  -1   7 -12-2.03918 2.41462  25
  -1   7 -13-1.78269 2.41118  17
   1  -7  13-1.59308 2.48793  19
  -1   7 -13 1.62325 2.68137  25
  -1   7 -14 0.46544 2.25598  17
  -1   7 -14 0.57974 2.71442  25
  -1   7 -15 5.55834 3.42833  25
  -1   7 -16 0.65342 2.87099  25
   1  -7  16-0.64702 4.55520  15
  -1   7 -17-0.67822 3.30332  25
   1  -7  17-6.72410 5.10494  15
  -1   6  22 0.73978 3.34241  23
   1  -6 -22 2.93349 3.74218  32
  -1   6  21-0.70582 3.00778  23
   1  -6 -21 13.9965 4.37887  32
  -1   6  20-0.66865 2.99319  23
   1  -6 -20 8.10543 3.80562  32
  -1   6  19 1.62558 2.97693  19
  -1   6  19-1.25877 2.81541  23
   1  -6 -19 6.47208 3.65782  32
  -1   6  19 4.59467 2.67828  16
  -1   6  18 0.38943 3.00011  19
  -1   6  18 5.73066 2.14602  21
  -1   6  18 1.17890 3.19189  23
   1  -6 -18 1.64378 3.33817  32
  -1   6  18 8.46174 2.83082  16
  -1   6  17 5.19811 2.82551  19
   1  -6 -17 1.55689 3.18068  32
  -1   6  17-2.25063 1.78382  21
  -1   6  17 0.54961 2.66304  23
  -1   6  16 1.40926 2.59726  19
   1  -6 -16 1.81404 2.95507  32
  -1   6  16-2.13665 1.66779  21
  -1   6  16-1.53228 2.78725  23
  -1   6  15 2.66593 2.60749  19
   1  -6 -15-5.11087 2.65449  32
  -1   6  15-2.30941 1.69997  21
  -1   6  15 1.89329 2.22025  23
  -1   6  14-1.25817 2.23300  19
  -1   6  14 0.81638 1.49438  21
  -1   6  14 1.75026 2.07997  23
  -1   6  13 3.55683 2.35864  19
   1  -6 -13 5.35076 2.71051  32
  -1   6  13 1.27982 1.61372  21
  -1   6  13 3.63462 2.20766  23
  -1   6  12 3.36350 1.66505  21
  -1   6  12 8.37576 2.65590  19
  -1   6  12 8.80193 2.09024  16
   1  -6 -12 4.41307 2.76019   3
   1  -6 -12 5.96101 3.36308  30
  -1   6  12 5.02968 1.68559  11
  -1   6  12 2.19310 1.62041   9
  -1   6  11-1.60296 1.47673   9
  -1   6  11-0.60914 1.23674   7
  -1   6  11-0.45045 1.47395  21
  -1   6  11 1.84190 2.13394  19
  -1   6  11-0.17988 1.31953  16
   1  -6 -11 2.96986 3.26243  30
  -1   6  11 0.19475 1.43533  11
  -1   6  11-0.38047 1.65532   5
  -1   6  11-2.36739 2.41874   4
   1  -6 -10 2.12299 2.12834  32
  -1   6  10 0.99970 1.42275   9
   1  -6 -10-2.97574 2.89389  30
  -1   6  10-0.75082 2.42555  30
   1  -6 -10-0.34067 1.41394  29
  -1   6  10-1.00941 1.22049   7
  -1   6  10-0.63423 1.34039  21
  -1   6  10 1.49108 1.93359  19
  -1   6  10 0.94082 1.34054  16
  -1   6  10-1.36492 1.42979  11
  -1   6  10-1.49888 2.02572   2
  -1   6  10 0.75298 1.60342   5
  -1   6  10-1.58216 2.61870   4
  -1   6   9 0.93391 1.75991   5
  -1   6   9 2.96800 2.34456   2
  -1   6   9-0.78570 2.34833   4
   1  -6  -9 6.28972 2.17414  32
  -1   6   9 2.72155 1.25903  16
  -1   6   9 1.58820 1.40438   9
   1  -6  -9 0.74387 2.35043  30
   1  -6  -9 0.27850 1.28766  29
  -1   6   9 0.72235 2.03048  30
  -1   6   9 1.33164 3.19624  28
   1  -6  -9 1.24919 2.99914  28
   1  -6  -9 4.71901 3.30627  14
  -1   6   9-4.48992 4.49421  13
   1  -6  -9-1.18207 3.31275  12
  -1   6   9 2.57588 1.36472  21
  -1   6   9 5.62072 1.96822  19
  -1   6   9 1.54132 1.00740  18
  -1   6   9 2.59945 1.37694   7
  -1   6   9 0.19376 1.44099  11
   1  -6  -8 9.04045 3.16252  30
  -1   6   8 3.77905 3.59777  28
   1  -6  -8 11.8358 4.41908  28
   1  -6  -8 2.57531 1.49726  29
  -1   6   8 4.18598 2.62192  30
  -1   6   8 9.21066 4.31241  13
   1  -6  -8 8.83029 3.80918  12
   1  -6  -8 9.91260 3.96425  14
  -1   6   8 8.45343 1.76253  11
  -1   6   8 10.4843 2.27442  19
  -1   6   8 6.03108 1.39717  18
  -1   6   8 8.10486 1.73588   7
  -1   6   8 6.49149 1.76355   9
  -1   6   8 4.89468 1.40663  16
   1  -6  -8 9.12193 2.26310  32
  -1   6   8 3.11751 2.67975   4
  -1   6   8 8.07424 2.89770   2
  -1   6   8 5.54933 1.91983   5
  -1   6   7 22.4221 5.07212   4
  -1   6   7 31.9574 5.30909   2
  -1   6   7 39.5413 3.98439   5
  -1   6   7 35.0964 4.08353  19
  -1   6   7 27.5129 3.52963  18
  -1   6   7 22.2007 3.39156  16
   1  -6  -7 43.2924 4.11142  32
  -1   6   7 27.9400 3.74386   7
  -1   6   7 24.9359 3.77697   9
   1  -6  -7 13.6109 3.55686  29
  -1   6   7 29.6677 6.44393  28
   1  -6  -7 19.8929 5.38056  28
   1  -6  -7 25.4548 5.17129  30
   1  -6  -7 29.9211 6.17063  14
   1  -6  -7 22.7967 5.91314  12
  -1   6   7 21.0289 5.48479  13
  -1   6   7 26.8837 3.75870  11
   1  -6  -6 9.70341 2.57433  29
  -1   6   6 14.6200 4.54274  28
   1  -6  -6 15.5272 3.90691  30
   1  -6  -6 11.5850 4.38021  28
  -1   6   6 18.7414 4.23854  26
  -1   6   6 20.2334 2.84522  11
  -1   6   6 25.1041 3.15638  19
  -1   6   6 19.9458 4.30941   4
  -1   6   6 23.5635 3.00311   5
  -1   6   6 14.3839 4.00173   2
  -1   6   6 15.3639 2.35764  16
  -1   6   6 18.1077 2.64698  18
  -1   6   6 17.4632 2.63513  17
  -1   6   6 15.4432 2.90464   9
  -1   6   6 21.2591 2.79005   7
   1  -6  -6 29.9929 3.06725  32
   1  -6  -6 14.7028 5.01924  12
  -1   6   6 18.2105 4.35039  13
   1  -6  -6 11.7113 4.64029  14
   1  -6  -5 9.79579 1.88347  32
  -1   6   5 6.13104 1.81324   9
   1  -6  -5 3.40509 1.63589  29
  -1   6   5 7.44425 3.75001  28
   1  -6  -5 4.36083 2.39332  30
  -1   6   5 3.51056 2.81959  26
  -1   6   5 9.68244 2.00248  23
  -1   6   5 4.28223 1.90549   5
  -1   6   5 6.85978 2.89344   4
  -1   6   5 7.13477 1.53001  17
  -1   6   5 3.62543 1.43638  18
   1  -6  -5 4.70751 3.62452  13
   1  -6  -5 7.46246 3.63354  14
   1  -6  -5 8.43838 3.77502  12
  -1   6   5 5.73273 3.26377  13
  -1   6   5 8.26205 1.73016  11
   1  -6  -4 45.3952 9.04648  27
  -1   6   4 47.7895 9.62044   4
  -1   6   4 86.0088 8.74330   5
   1  -6  -4 88.3119 8.57668  32
   1  -6  -4 65.1694 8.37074  15
  -1   6   4 66.1185 8.63427   9
   1  -6  -4 54.7537 9.76438  13
  -1   6   4 78.7530 10.1191  13
  -1   6   4 67.2728 8.61642  11
  -1   6   4 74.1505 8.55966  18
  -1   6   4 74.7708 8.55158  17
  -1   6   4 67.2314 10.7443  28
  -1   6   4 65.7611 9.23858  29
   1  -6  -4 70.3544 9.98412  30
  -1   6   3 20.3249 5.10253  28
  -1   6   3 24.2190 3.95827  29
   1  -6  -3 23.7088 5.01413  28
   1  -6  -3 15.0253 4.14374  30
   1  -6  -3 11.2074 3.40957  27
  -1   6   3 22.7848 4.75959  26
  -1   6   3 27.3677 3.42650   5
  -1   6   3 29.0926 3.57385  19
  -1   6   3 17.9105 3.10549  18
  -1   6   3 24.6602 3.16463  17
   1  -6  -3 19.8215 3.01847  15
   1  -6  -3 31.9955 3.19175  32
   1  -6  -3 8.05095 4.34854  13
  -1   6   3 27.3880 4.92703  13
   1  -6  -2 109.681 15.2780  30
   1  -6  -2 113.292 15.7019  28
  -1   6   2 119.195 14.8483  29
   1  -6  -2 88.3914 14.3236  27
  -1   6   2 83.4207 14.9567  26
  -1   6   2 115.370 14.0243  22
  -1   6   2 106.637 15.3655   4
  -1   6   2 125.549 14.0117  17
  -1   6   2 113.829 13.9911  18
  -1   6   2 121.190 14.1057   9
   1  -6  -2 119.486 13.8655  15
   1  -6  -2 140.954 13.8637  32
  -1   6   2 133.478 15.3668  13
   1  -6  -2 93.9644 15.2829  12
  -1   6   2 116.594 14.0434  11
   1  -6  -2 107.060 15.4671  14
   1  -6  -2 102.521 14.9921  13
   1  -6  -1 8.46448 1.27100  32
   1  -6  -1 2.13061 1.47292  15
  -1   6   1 0.37970 1.48747   9
   1  -6  -1 0.87952 2.39928  28
  -1   6   1 0.58030 1.80800  29
   1  -6  -1 1.17641 1.53387  27
  -1   6   1 1.41220 2.71840  26
  -1   6   1 1.87172 1.49220  22
  -1   6   1 4.66530 1.48795  11
  -1   6   1 1.10124 1.35882  17
  -1   6   1 5.30260 2.46860   4
   1  -6  -1 1.65034 2.68537  14
  -1   6   1 6.31262 2.93775  13
   1  -6  -1 6.57312 2.98523  12
   1  -6  -1-1.79423 2.97949  13
   1  -6   0 12.3219 1.55030  32
   1  -6   0 12.4485 3.48422  28
  -1   6   0 6.27200 3.13021  28
  -1   6   0 7.65039 2.51074  29
  -1   6   0 6.50935 2.49440  27
   1  -6   0 13.9802 3.69366  26
  -1   6   0 5.02686 2.82805  26
  -1   6   0 8.70761 1.98617  22
  -1   6   0 8.24466 1.88867  11
  -1   6   0 8.52193 1.81448  17
  -1   6   0 9.21608 2.01031  18
  -1   6   0 11.8464 2.15021   5
  -1   6   0 7.60436 2.87108   4
  -1   6   0 4.76220 1.88130   9
   1  -6   0 4.53779 1.97148  15
   1  -6   0 10.2832 3.36847  12
   1  -6   0 11.8522 3.60283  13
  -1   6   0 15.8815 3.88702  13
   1  -6   0 4.30199 2.95414  14
  -1   6  -1 1.81217 2.44887  28
   1  -6   1 0.89603 2.42168  28
  -1   6  -1 2.79967 2.26098  29
  -1   6  -1 1.48598 2.78866  26
  -1   6  -1-1.17434 1.98937  27
   1  -6   1 2.54407 2.55789  26
  -1   6  -1 1.48725 1.66715  22
  -1   6  -1-0.56550 1.37524  11
  -1   6  -1-1.21088 1.32818  18
  -1   6  -1 1.43447 1.29054  17
  -1   6  -1 1.42107 1.58718   5
  -1   6  -1-3.05844 2.27719   4
  -1   6  -1 1.34080 1.45777   9
   1  -6   1 0.16607 1.67942  15
   1  -6   1-3.67502 3.04114  14
   1  -6   1 0.65525 2.63521  13
   1  -6   1 3.65786 3.02694  12
   1  -6   2-3.63676 2.86326  28
  -1   6  -2-0.90637 2.07128  28
  -1   6  -2 3.06690 2.28432  29
  -1   6  -2 2.54490 2.20486  27
  -1   6  -2 2.31042 2.72593  26
   1  -6   2 0.64058 2.49252  26
  -1   6  -2 1.84759 1.60135  22
  -1   6  -2 0.94980 1.46000  11
  -1   6  -2-0.84882 1.43933  18
  -1   6  -2 0.86942 1.23790  17
  -1   6  -2 3.54537 2.45711   2
  -1   6  -2 6.92927 2.99546   4
  -1   6  -2-1.60863 1.68947   5
  -1   6  -2 3.79738 1.30267   7
  -1   6  -2-1.73560 1.48212   9
   1  -6   2 2.35068 1.98183  15
  -1   6  -2 1.98595 3.04362  14
   1  -6   2-1.36890 2.70859  13
   1  -6   2 0.98823 2.57445  12
  -1   6  -2-0.98987 3.27709  12
   1  -6   2-0.99257 2.68332  14
   1  -6   3 22.3456 5.24546  26
  -1   6  -3 20.9341 5.34148  27
  -1   6  -3 25.1785 5.73783  26
  -1   6  -3 38.7025 4.65710  22
   1  -6   3 38.5626 4.76202  15
  -1   6  -3 33.6014 4.32394   7
  -1   6  -3 35.3815 4.40668   9
  -1   6  -3 25.6715 5.54864   2
  -1   6  -3 32.5969 5.63650   4
  -1   6  -3 39.9680 4.46489   5
  -1   6  -3 33.7059 4.45061  18
   1  -6   3 35.1467 6.42790  28
  -1   6  -3 29.3117 5.70707  29
  -1   6  -3 16.8270 5.43147  28
   1  -6   3 22.2616 6.08231  12
  -1   6  -3 21.2199 6.18139  12
   1  -6   3 27.6825 6.38346  14
   1  -6   3 28.9339 5.92523  13
  -1   6  -3 28.7357 6.47369  14
  -1   6  -3 33.5272 4.38307  11
   1  -6   4 1.96798 3.21138  28
  -1   6  -4 3.64547 2.75259  29
  -1   6  -4 0.95078 2.51817  28
  -1   6  -4 3.04896 2.44325  27
   1  -6   4 6.01043 2.72456  26
  -1   6  -4 8.05214 2.08638  22
  -1   6  -4 4.82742 1.58290  11
  -1   6  -4 2.20700 1.53084  17
  -1   6  -4 5.86976 1.83678  18
  -1   6  -4 4.30352 2.57908   2
  -1   6  -4 4.38819 1.85856   5
  -1   6  -4 4.69284 2.68916   4
  -1   6  -4 4.03244 1.50614   7
  -1   6  -4 2.15538 1.56639   9
   1  -6   4 9.06176 2.44820  15
  -1   6  -4 1.15164 2.79670  14
   1  -6   4 5.33392 3.19477  13
   1  -6   4 1.16884 3.40797  14
  -1   6  -4 1.14689 3.24094  12
   1  -6   4 3.49063 3.59497  12
   1  -6   5 23.9235 5.37323  28
  -1   6  -5 28.7736 5.51659  28
   1  -6   5 12.2503 4.25842  26
  -1   6  -5 24.2663 5.02880  27
  -1   6  -5 16.5154 3.66976  22
  -1   6  -5 18.2873 3.20966  11
  -1   6  -5 22.0340 3.42485  18
  -1   6  -5 25.1382 3.43944  17
   1  -6   5 17.8579 3.92884  15
  -1   6  -5 29.0033 3.40800   9
  -1   6  -5 25.4527 3.28243   7
  -1   6  -5 14.9696 4.56801   4
  -1   6  -5 25.0200 3.40451   5
  -1   6  -5 16.5967 4.51880   2
   1  -6   5 16.1444 4.82608  13
   1  -6   6 4.85930 2.85291  26
  -1   6  -6 0.82133 1.57459  25
  -1   6  -6-0.91696 2.49705  27
  -1   6  -6 3.02508 2.28514  22
   1  -6   6 3.05644 2.92448  15
  -1   6  -6 3.16785 1.56392   9
  -1   6  -6 3.08683 1.42682   7
  -1   6  -6 0.72292 1.97765   2
  -1   6  -6 5.53537 1.79938   5
  -1   6  -6 3.96072 2.37892   4
  -1   6  -6 0.78028 1.80841  18
  -1   6  -6 4.70530 1.93158  17
  -1   6  -6 2.73607 1.52503  11
  -1   6  -7 8.51943 2.22587  17
  -1   6  -7 9.54888 2.27634  18
   1  -6   7 3.14096 2.34573  19
  -1   6  -7 15.1242 3.62284   2
  -1   6  -7 8.33890 2.12812   5
   1  -6   7 6.41672 3.16694  15
  -1   6  -7 6.71377 1.73756   7
  -1   6  -7 4.56092 2.04895  25
  -1   6  -8 0.67306 1.87841  25
   1  -6   8 3.01123 3.16691  15
  -1   6  -8 1.24535 1.82468  17
  -1   6  -8 4.28553 1.89128  18
   1  -6   8 0.41430 2.04001  19
  -1   6  -9-1.47285 1.95456  25
   1  -6   9 1.09459 2.92290  15
  -1   6  -9-0.65894 1.73267  17
   1  -6   9 2.16367 2.23229  19
  -1   6  -9 1.79299 1.68600  18
  -1   6 -10 2.83091 2.16694  25
   1  -6  10-0.39630 3.45912  15
  -1   6 -10-1.39091 1.64779  17
   1  -6  10 0.45425 2.02324  19
  -1   6 -10 1.24214 1.83668  18
   1  -6  11-0.80104 1.50912  21
  -1   6 -11 2.65382 2.07249  25
   1  -6  11 3.75557 2.32645  19
  -1   6 -11 0.36606 1.98077  17
   1  -6  11-0.85733 3.27807  15
  -1   6 -12-1.89853 2.47650  25
   1  -6  12 0.48933 2.52836  19
  -1   6 -12-1.53527 2.20532  17
  -1   6 -13 0.51454 2.43707  25
   1  -6  13-1.49849 2.67566  19
  -1   6 -13 1.20200 2.18494  17
  -1   6 -14 1.10983 2.50443  25
  -1   6 -14-2.07819 2.28785  17
   1  -6  14-0.51564 2.49979  19
  -1   6 -15 1.19040 2.71901  25
   1  -6  15-2.80453 4.30671  15
  -1   6 -16-1.25485 2.90215  25
   1  -6  16 1.77418 4.29315  15
  -1   6 -17 1.32733 2.99365  25
   1  -6  17-3.20762 4.70272  15
  -1   6 -18-2.08681 3.77081  25
   1  -6  18-3.99165 5.04798  15
  -1   5  22-2.22921 3.60676  23
  -1   5  22-1.62636 3.30637  16
   1  -5 -21 4.41796 3.50331  32
  -1   5  21 0.70809 3.13592  23
  -1   5  21 5.62700 3.24516  16
   1  -5 -20 6.40872 3.52512  32
  -1   5  20 0.66962 2.88599  23
  -1   5  20 3.82654 3.11292  16
  -1   5  19-2.51533 2.88073  23
   1  -5 -19 2.04923 3.54659  32
   1  -5 -19-2.88411 3.20752  25
  -1   5  18-0.36728 2.75790  19
  -1   5  18-2.34942 3.00076  23
  -1   5  18 1.34639 1.85301  21
   1  -5 -18 3.12452 3.21731  32
   1  -5 -18 1.07114 2.44770  25
  -1   5  17 2.09470 2.47330  19
  -1   5  17-0.54584 2.76211  23
  -1   5  17 0.95998 1.80873  21
   1  -5 -17 3.65772 3.11688  32
   1  -5 -17-0.49427 2.42402  25
  -1   5  16-1.65086 2.49082  19
  -1   5  16-1.51572 2.47610  23
  -1   5  16-0.30274 1.60841  21
   1  -5 -16 3.10337 2.96875  32
   1  -5 -16-0.90693 2.24658  25
  -1   5  15 2.17612 2.48086  19
  -1   5  15-0.28516 1.71194  21
  -1   5  15 0.46600 2.33272  23
   1  -5 -15 6.15060 2.91162  32
   1  -5 -15-1.65577 2.15684  25
  -1   5  14 2.62554 2.33789  19
  -1   5  14 0.26763 1.46097  21
  -1   5  14 0.42842 2.16714  23
   1  -5 -14 4.23834 2.50366  32
   1  -5 -14-1.87945 2.08654  25
  -1   5  13 2.45804 2.16003  19
  -1   5  13 4.00422 1.71912  21
  -1   5  13 5.49888 2.39722  23
   1  -5 -13 2.82037 2.50918  32
   1  -5 -13 1.01863 1.71450  25
  -1   5  12 6.63730 2.36119  19
   1  -5 -12 5.18700 1.93119  25
   1  -5 -12 2.09403 2.32930  32
  -1   5  12 3.03388 1.54276  21
  -1   5  12 0.35932 2.07646  23
  -1   5  11 2.07850 2.32904   4
   1  -5 -11 3.11346 2.60828   3
  -1   5  11 3.03969 1.57393  21
  -1   5  11 2.29710 1.88050  23
  -1   5  11 3.09899 2.14076  19
  -1   5  11 2.40411 1.40740   9
   1  -5 -11 3.63258 2.36243  32
   1  -5 -11 10.0735 3.69740  30
  -1   5  11 3.98526 2.79080  30
  -1   5  11 5.83267 1.52928  11
  -1   5  10-2.08252 2.00636   4
  -1   5  10-1.32501 2.03098   2
  -1   5  10-0.65339 1.56179   5
   1  -5 -10-2.58718 3.73784  28
   1  -5 -10-3.53194 3.22741  30
  -1   5  10-1.51588 2.25790  30
  -1   5  10-1.22888 3.07530  12
  -1   5  10 1.22219 3.18342  14
   1  -5 -10 1.20377 3.25378  12
   1  -5 -10-1.20344 3.36701  14
  -1   5  10 0.80653 1.22843  21
  -1   5  10-0.29711 1.56331  23
  -1   5  10 2.89661 1.95870  19
  -1   5  10-1.48229 1.11788  15
  -1   5  10 0.68842 1.33424   9
  -1   5  10 0.33463 1.25133  11
  -1   5  10-0.69663 1.16107   7
  -1   5   9 10.2257 2.03715   5
  -1   5   9 6.24615 2.73513   4
  -1   5   9 2.62762 2.60785   2
  -1   5   9 8.94552 1.43536  15
  -1   5   9 9.92427 1.90677   9
   1  -5  -9 2.79226 2.92819  30
   1  -5  -9 8.49543 4.13335  28
  -1   5   9 15.1032 3.50448  30
  -1   5   9 8.97069 4.08552  14
  -1   5   9 3.51615 4.35979  13
   1  -5  -9 6.67322 3.97376  12
   1  -5  -9 10.0063 4.20892  14
  -1   5   9 9.01822 4.18590  12
  -1   5   9 12.7433 2.38814  23
  -1   5   9 8.41544 1.77114  21
  -1   5   9 14.4061 2.49926  19
  -1   5   9 9.62378 1.99453  16
  -1   5   9 5.84765 1.71115  11
  -1   5   9 6.56043 1.70947   7
  -1   5   8 13.7593 3.43973   4
  -1   5   8 11.6896 3.47895   2
  -1   5   8 17.0715 2.45756   5
   1  -5  -8 14.5406 2.67756  32
  -1   5   8 15.0774 2.18883  16
  -1   5   8 13.7410 2.22467   9
   1  -5  -8 9.64183 3.44272  30
   1  -5  -8 19.0800 4.75127  28
  -1   5   8 9.57463 3.38737  30
  -1   5   8 2.63669 4.25087  13
   1  -5  -8 8.16678 3.90516  12
   1  -5  -8 9.18275 4.04013  14
  -1   5   8 15.6167 2.62335  23
  -1   5   8 13.5272 2.21725  21
  -1   5   8 18.0672 2.75205  19
  -1   5   8 9.77512 1.88983  18
  -1   5   8 12.4212 2.21176  11
  -1   5   8 12.1091 2.17969   7
   1  -5  -7-1.01408 1.66565  32
  -1   5   7 0.88158 1.04201  16
   1  -5  -7-0.32822 1.25542  29
  -1   5   7-1.10825 2.88662  28
   1  -5  -7 3.44367 2.58541  30
  -1   5   7-3.93574 2.36949  30
   1  -5  -7-1.05244 2.94455  28
  -1   5   7-3.72392 3.64231  13
   1  -5  -7-0.93609 2.78822  14
   1  -5  -7-0.93792 2.87464  12
  -1   5   7 0.48387 1.08774  21
  -1   5   7 1.58220 1.54098  23
  -1   5   7 3.88553 1.71739  19
  -1   5   7 0.77823 0.92042  18
  -1   5   7 2.56190 2.21916   2
  -1   5   7-0.63052 1.57841   5
  -1   5   7 2.04209 2.19935   4
  -1   5   7 1.96591 1.25327  11
  -1   5   7 1.50919 1.29980   9
  -1   5   7-0.16830 1.15429   7
   1  -5  -6 54.6139 5.87792  32
  -1   5   6 43.7674 5.74940   9
  -1   5   6 47.3330 5.70975   7
  -1   5   6 35.4414 6.72880   2
  -1   5   6 29.6543 6.69640   4
  -1   5   6 50.3108 5.81368   5
   1  -5  -6 36.5321 6.79478  30
   1  -5  -6 31.3315 5.84245  29
   1  -5  -6 42.5458 7.64601  28
  -1   5   6 42.3587 7.86329  28
  -1   5   6 34.0422 6.77982  30
  -1   5   6 48.9145 5.91893  23
  -1   5   6 46.8491 7.16741  26
  -1   5   6 58.2295 5.75620  21
  -1   5   6 46.5439 5.86350  19
  -1   5   6 43.6283 5.52368  16
  -1   5   6 42.6159 5.55067  18
  -1   5   6 44.7462 5.69389  11
  -1   5   6 45.5654 7.38423  13
   1  -5  -6 41.6640 7.56168  12
   1  -5  -6 36.3004 7.44081  14
  -1   5   6 55.5916 5.84633  10
   1  -5  -5 51.3404 5.82561  32
  -1   5   5 50.5392 5.80305   7
  -1   5   5 52.0269 5.85389   9
  -1   5   5 45.0664 6.97657   2
  -1   5   5 48.2961 5.82676   5
  -1   5   5 32.0852 6.76349   4
   1  -5  -5 33.7202 6.68415  30
   1  -5  -5 29.9436 5.91983  29
  -1   5   5 47.5003 7.98862  28
  -1   5   5 44.7355 7.05552  26
  -1   5   5 47.7861 5.92750  23
  -1   5   5 52.9274 5.86003  10
  -1   5   5 51.4250 5.96909  19
  -1   5   5 45.3932 5.53279  16
  -1   5   5 42.9254 5.64183  18
  -1   5   5 49.7205 5.74927  17
  -1   5   5 47.3847 5.70915   6
  -1   5   5 46.4707 7.05769  13
   1  -5  -5 40.3316 7.51950  14
   1  -5  -5 38.3712 7.03662  13
  -1   5   5 45.1746 5.78933  11
   1  -5  -5 28.3746 7.02052  12
   1  -5  -4 4.31613 1.44245  32
  -1   5   4 2.92438 1.23562   7
  -1   5   4 0.81399 1.31908   9
  -1   5   4 1.81998 2.21554  26
  -1   5   4 1.66038 1.35306  23
  -1   5   4 6.73687 1.63982  10
  -1   5   4 5.58660 1.37459  11
  -1   5   4 2.81621 1.17063  17
  -1   5   4 0.92114 1.12461  18
  -1   5   4-0.90852 2.72564  28
   1  -5  -4 3.23128 2.11334  30
   1  -5  -4 2.87121 1.47621  29
  -1   5   4 6.80735 1.29226   6
  -1   5   4-1.32750 2.11553   4
  -1   5   4 2.42477 1.57507   5
   1  -5  -4 5.76613 3.20729  13
  -1   5   4 3.33896 2.74599  13
   1  -5  -3-0.93974 1.22404  32
  -1   5   3-0.16123 1.03619   7
   1  -5  -3 2.87564 1.44638  29
   1  -5  -3 0.63349 1.94190  30
  -1   5   3 0.43608 1.54385  29
   1  -5  -3-2.46190 2.65126  28
  -1   5   3 2.55479 2.46090  28
   1  -5  -3-0.91928 1.90778  27
  -1   5   3 2.31240 1.37864  23
  -1   5   3 5.81438 1.63624  10
  -1   5   3-0.27737 1.08921  18
  -1   5   3 0.28831 0.95550  17
  -1   5   3-0.45172 1.45589   5
   1  -5  -3-3.61203 3.41628  13
  -1   5   3-0.55370 2.65330  13
   1  -5  -2 71.1865 7.88543  32
   1  -5  -2 63.9323 7.84945  15
  -1   5   2 68.4361 8.08892   9
   1  -5  -2 61.8503 9.20931  30
   1  -5  -2 70.2733 9.67113  28
  -1   5   2 58.2719 8.64612  29
  -1   5   2 66.1574 8.09436  23
  -1   5   2 53.8670 9.00531  26
   1  -5  -2 44.8346 8.41122  27
  -1   5   2 74.7665 8.03164   6
  -1   5   2 67.7878 8.10178  10
  -1   5   2 63.5952 7.98290  17
  -1   5   2 68.0586 8.01132  18
  -1   5   2 54.0760 9.09797   4
  -1   5   2 73.0692 8.10217   5
  -1   5   2 65.8188 9.24701  13
  -1   5   2 64.6582 8.06172  11
   1  -5  -2 58.2903 8.97902  13
   1  -5  -1 182.662 18.0707  32
   1  -5  -1 144.010 18.1156  15
  -1   5   1 166.763 18.2916   9
  -1   5   1 140.962 18.9648  29
   1  -5  -1 171.222 19.8057  28
   1  -5  -1 126.587 18.6365  27
  -1   5   1 143.492 19.4005  26
   1  -5  -1 129.772 19.1190  26
  -1   5   1 152.697 18.3039  23
  -1   5   1 155.074 18.2540  22
  -1   5   1 148.338 18.1821   6
  -1   5   1 161.557 18.2535  17
  -1   5   1 141.905 19.3354   4
  -1   5   1 152.275 18.2749  11
   1  -5  -1 133.715 19.3596  12
  -1   5   1 183.311 19.5144  13
   1  -5  -1 137.367 19.0963  13
   1  -5  -1 131.457 19.3138  14
  -1   5   0 24.5004 4.51593   4
  -1   5   0 23.5844 3.23144   5
   1  -5   0 24.6686 2.81167  32
   1  -5   0 19.0844 3.08155  15
  -1   5   0 23.0689 3.15396   7
  -1   5   0 21.8554 3.16142   9
  -1   5   0 16.8202 4.28172  28
  -1   5   0 16.9165 3.92394  29
   1  -5   0 28.8435 4.82410  28
  -1   5   0 17.7782 4.24350  26
   1  -5   0 13.2263 3.94757  26
  -1   5   0 18.7812 3.89576  27
   1  -5   0 17.8751 3.63333  27
  -1   5   0 22.2085 3.19506  22
  -1   5   0 25.7504 3.22143  10
  -1   5   0 22.5060 3.12220  17
  -1   5   0 22.5453 3.14831  18
  -1   5   0 24.1881 3.08201   6
   1  -5   0 14.3369 4.27029  14
  -1   5   0 19.3986 4.60594  13
  -1   5   0 26.1062 3.21342  11
   1  -5   0 19.2726 4.47171  12
   1  -5   0 12.8708 4.14996  13
  -1   5  -1 27.3563 5.38855  29
   1  -5   1 35.8705 6.11569  28
  -1   5  -1 27.7729 5.84285  28
   1  -5   1 21.5010 5.23497  26
  -1   5  -1 38.3841 5.96254  26
  -1   5  -1 29.9089 5.43617  27
  -1   5  -1 33.6083 4.58109  22
  -1   5  -1 48.7313 4.72875  10
  -1   5  -1 35.7175 4.55741  17
  -1   5  -1 32.2066 4.58074  18
  -1   5  -1 38.7837 4.62782   5
  -1   5  -1 30.6235 5.70493   4
  -1   5  -1 31.3658 5.83841   2
  -1   5  -1 34.3404 4.58944   9
  -1   5  -1 40.8153 4.61255   7
   1  -5   1 40.9223 4.66444  15
   1  -5   1 27.9043 6.01585  14
   1  -5   1 27.0764 5.61196  13
  -1   5  -1 35.5523 4.58111  11
   1  -5   1 23.1440 5.76257  12
  -1   5  -1 28.3826 5.64654  13
   1  -5   2 4.65913 2.67546  28
  -1   5  -2 4.79606 2.33451  29
  -1   5  -2 7.73555 2.99680  28
  -1   5  -2 5.29248 2.47882  27
   1  -5   2 7.20046 2.70445  26
  -1   5  -2 3.45853 3.16817  26
  -1   5  -2 10.0133 1.82158  22
  -1   5  -2 6.29670 1.58003  11
  -1   5  -2 8.32438 1.67030  18
  -1   5  -2 6.70835 2.96127   4
  -1   5  -2 4.86041 1.79882   5
  -1   5  -2 4.32795 2.47708   2
  -1   5  -2 4.09783 1.54077   9
  -1   5  -2 8.39810 1.60178   7
   1  -5   2 9.17191 1.98825  15
   1  -5   2 11.9037 3.55264  14
   1  -5   2 4.96562 2.99898  13
  -1   5  -2 0.84745 2.63084  12
   1  -5   2 7.61622 3.20403  12
  -1   5  -2 5.10240 3.03801  14
   1  -5   3 56.0135 11.0959  26
  -1   5  -3 96.2151 11.9781  26
  -1   5  -3 88.6584 10.4436  22
   1  -5   3 92.5494 10.3893  15
  -1   5  -3 87.1388 10.2794   9
  -1   5  -3 95.2784 10.2794   7
  -1   5  -3 62.2791 11.2002   4
  -1   5  -3 70.9230 11.3379   2
  -1   5  -3 90.4448 10.3086   5
  -1   5  -3 95.2642 10.3762  18
  -1   5  -3 79.1309 11.7522  29
   1  -5   3 92.1946 12.0563  28
  -1   5  -3 90.6217 11.9448  28
  -1   5  -3 70.7103 11.2444  27
  -1   5  -3 86.0551 10.2756  11
  -1   5  -3 81.0939 12.2651  14
   1  -5   3 62.9731 11.8084  14
  -1   5  -3 77.9692 12.1913  12
   1  -5   3 65.4088 11.4393  13
   1  -5   3 80.2140 12.2715  12
   1  -5   4 10.7012 2.24824  15
  -1   5  -4 6.34033 1.71720   9
  -1   5  -4 1.25300 2.20318   2
  -1   5  -4 6.82843 2.53585   4
  -1   5  -4 4.97980 1.74359   5
  -1   5  -4 0.82533 2.30743  29
  -1   5  -4 4.11017 2.65467  28
   1  -5   4 5.96627 2.94738  28
   1  -5   4 3.22168 2.44552  26
  -1   5  -4 7.80836 2.91521  27
  -1   5  -4 5.98894 1.89275  22
  -1   5  -4 4.27431 1.50082  11
  -1   5  -4 6.68954 1.71553  18
  -1   5  -4 6.53595 1.61918  17
  -1   5  -4 4.58341 1.39879   7
   1  -5   4 7.19144 3.45144  12
  -1   5  -4 5.07998 3.49240  14
  -1   5  -4 2.02378 2.98263  12
   1  -5   4 2.06416 2.75198  14
   1  -5   4 3.47194 2.94115  13
   1  -5   5 9.65734 2.36106  15
  -1   5  -5 1.00906 1.20866   9
  -1   5  -5-0.68863 1.92641   4
  -1   5  -5-1.26158 1.98600   2
  -1   5  -5 0.15677 1.40518   5
   1  -5   5-5.45730 3.34989  28
  -1   5  -5 0.86541 2.25376  28
  -1   5  -5 0.90030 2.75893  29
   1  -5   5-0.66622 2.30780  26
  -1   5  -5 0.78378 2.11823  27
  -1   5  -5-0.26777 1.68609  22
  -1   5  -5-0.49753 1.25062  11
  -1   5  -5-1.07039 1.57691  18
  -1   5  -5-0.22376 1.32294  17
  -1   5  -5 1.31662 1.16472   7
   1  -5   5-1.14515 3.20349  12
   1  -5   5-1.15069 2.99672  14
  -1   5  -5 1.10202 3.55977  12
   1  -5   5-2.21634 2.55916  13
  -1   5  -5 2.21298 3.09535  14
   1  -5   6 8.37966 2.79625  15
  -1   5  -6 7.42343 1.67157   9
  -1   5  -6 8.22847 3.24844  28
   1  -5   6 5.79039 3.34841  28
  -1   5  -6 6.13319 1.91364  25
   1  -5   6 2.75883 2.82265  26
  -1   5  -6 10.3057 3.30324  27
  -1   5  -6 8.94307 2.35142  22
  -1   5  -6 5.60362 1.51910   7
  -1   5  -6 4.74278 1.75406  18
   1  -5   6 8.00823 2.36129  19
  -1   5  -6 10.9797 1.97750  17
  -1   5  -6 6.76497 1.88590   5
  -1   5  -6 4.15799 2.74546   4
  -1   5  -6 2.53047 2.01781   2
   1  -5   6 3.15244 2.82403  13
   1  -5   6 3.73938 4.09065  12
   1  -5   6 16.2884 4.92689  14
  -1   5  -6 4.66981 1.59802  11
   1  -5   7 3.71627 2.77997  15
  -1   5  -7 3.09264 1.49333  18
  -1   5  -7 1.79089 1.58235  17
   1  -5   7 2.84892 2.19291  19
   1  -5   7 2.14119 2.83163  26
  -1   5  -7 2.75755 1.65614  25
  -1   5  -7-0.95166 2.58072  28
   1  -5   7 3.10431 3.66772  28
  -1   5  -7 2.52500 1.89190   2
  -1   5  -7 2.84299 1.58680   5
  -1   5  -7 0.16373 1.12331   7
   1  -5   8 6.73160 2.69367  15
  -1   5  -8 2.75396 1.78640  25
  -1   5  -8-0.62003 1.90424   2
   1  -5   8-0.65574 1.50312   1
   1  -5   8 0.37613 2.00041  19
  -1   5  -8 0.54455 1.55367  17
  -1   5  -8 2.74997 1.63006  18
  -1   5  -9 5.10583 2.19414  25
   1  -5   9 7.70698 3.36495  15
  -1   5  -9 5.51110 1.85894  18
  -1   5  -9 4.33799 2.04883  17
   1  -5   9 6.38811 2.28584  19
   1  -5  10-0.22283 1.37835  21
  -1   5 -10 1.13008 2.12711  25
   1  -5  10 5.26042 3.33304  15
  -1   5 -10 0.61301 1.55253  17
   1  -5  10 0.42253 1.90820  19
  -1   5 -10 1.64195 1.58407  18
  -1   5 -11 5.39230 2.26411  25
   1  -5  11 0.23911 1.45862  21
  -1   5 -11-0.32378 1.70541  17
   1  -5  11 0.44017 1.96234  19
  -1   5 -12 0.44804 2.19651  25
  -1   5 -12-0.68144 1.90816  17
   1  -5  12-1.85044 2.26784  19
  -1   5 -13 2.93207 2.49846  25
   1  -5  13 1.90522 2.33611  19
  -1   5 -13-0.71393 1.91553  17
  -1   5 -14 1.06048 2.26582  25
  -1   5 -14-0.37165 2.04440  17
   1  -5  14-0.99171 2.48140  19
   1  -5  14 0.49359 3.92174  15
  -1   5 -15 2.86040 2.89390  25
   1  -5  15-0.51347 2.48958  19
   1  -5  15 0.52642 3.78432  15
  -1   5 -16 6.06805 3.43274  25
   1  -5  16 1.67428 4.37120  15
  -1   5 -17-1.29240 3.20078  25
   1  -5  17 1.17523 4.13756  15
  -1   5 -18 2.04820 3.38218  25
   1  -5  18-1.22701 4.77368  15
  -1   5 -19 1.42898 3.22710  25
  -1   4  23 0.59898 3.12059  16
   1  -4 -22-2.10607 3.55767  25
  -1   4  22-5.20237 3.56895  23
  -1   4  22 1.14293 3.09826  16
   1  -4 -21-1.33425 3.04936  25
  -1   4  21-2.83138 3.11170  23
  -1   4  21 2.15902 3.21658  16
   1  -4 -20-0.62802 3.01070  25
  -1   4  20-2.67411 3.01728  23
   1  -4 -19 1.75988 2.72306  25
  -1   4  19 3.13571 3.04758  23
   1  -4 -19 1.16364 3.14095  32
  -1   4  18-2.03239 1.95745  21
  -1   4  18-3.50671 3.07337  23
   1  -4 -18-2.17678 2.77952  25
   1  -4 -18 6.66076 3.39149  32
  -1   4  18 10.9335 2.92693  19
  -1   4  17-0.96428 1.75790  21
  -1   4  17-0.54196 2.44831  23
   1  -4 -17-4.01220 2.61565  25
   1  -4 -17 2.42870 3.05170  32
  -1   4  17-1.00374 2.54962  19
  -1   4  16 2.50049 2.31316  23
  -1   4  16-0.60655 1.72514  21
   1  -4 -16-1.83842 2.30019  25
   1  -4 -16 2.61816 2.88564  32
  -1   4  16-2.20778 2.54720  19
  -1   4  15 2.56259 1.73608  21
  -1   4  15 1.83782 2.39538  23
   1  -4 -15-2.09375 2.26583  25
   1  -4 -15 4.91783 2.70287  32
  -1   4  15-1.77438 2.27306  19
  -1   4  14-2.10235 2.27530  23
  -1   4  14 1.06437 1.54139  21
   1  -4 -14 0.75861 1.94031  25
   1  -4 -14 2.58595 2.51001  32
  -1   4  14 5.24532 2.37865  19
  -1   4  13 0.24773 1.47772  21
  -1   4  13 1.53324 1.83824  23
  -1   4  13 0.51355 2.03328  19
   1  -4 -13-1.71539 1.83950  25
   1  -4 -13 6.15427 2.32062  32
  -1   4  12 24.7227 4.12604  23
  -1   4  12 23.2005 3.69782  21
  -1   4  12 19.0449 3.92583  19
  -1   4  12 25.2535 3.51054  15
   1  -4 -12 26.0756 4.03440  32
   1  -4 -12 32.2342 4.16096  25
  -1   4  11 0.81978 2.51849  30
   1  -4 -11 1.90076 1.67376  25
  -1   4  11 0.21229 1.31327  21
  -1   4  11 0.31526 1.72839  23
  -1   4  11 8.14819 2.21700  19
  -1   4  11 1.86452 1.23867   9
  -1   4  11 1.18544 1.87464   4
   1  -4 -11 4.67442 2.21751   3
  -1   4  11 3.14637 1.46423  15
  -1   4  11-0.27635 1.13002  11
   1  -4 -11 1.60564 2.11627  32
  -1   4  10 1.48003 1.17898   7
   1  -4 -10-0.21093 1.94995  32
   1  -4 -10 1.27059 3.31180  28
   1  -4 -10 1.37609 2.67976  30
  -1   4  10-1.54028 2.55281  30
   1  -4 -10 2.87392 1.51422  25
  -1   4  10 3.91035 1.38321  21
  -1   4  10 1.13834 1.58478  23
  -1   4  10 0.81375 1.71905  19
  -1   4  10 1.73805 1.87640   2
   1  -4 -10 1.77515 1.96332   1
   1  -4 -10 0.67950 1.55804   3
  -1   4  10 0.55678 1.43896   5
  -1   4  10 1.20740 1.74954   4
  -1   4  10 2.65208 1.27970  15
  -1   4  10-0.87681 1.22037   9
  -1   4  10 0.84678 1.10635  11
  -1   4  10 5.93860 3.64227  14
  -1   4  10 1.19300 3.55552  12
   1  -4 -10-1.16400 3.36580  14
   1  -4 -10 1.16459 3.26074  12
  -1   4   9 4.87950 1.33763   7
  -1   4   9 1.44824 2.40604  30
   1  -4  -9 0.66857 2.74720  30
   1  -4  -9 3.52587 3.22598  28
   1  -4  -9 5.86443 1.64255  25
  -1   4   9 8.20202 1.80706  23
  -1   4   9 5.92602 1.52863  21
  -1   4   9 4.25963 1.84274  19
   1  -4  -9 4.73226 2.08183   1
  -1   4   9 6.92777 2.46089   2
   1  -4  -9 1.35512 1.85243   3
  -1   4   9 1.20949 2.16938   4
  -1   4   9 6.25307 1.61699   5
  -1   4   9 5.53826 1.25843  15
  -1   4   9 4.39571 1.50558   9
  -1   4   9 4.69885 1.38385  11
  -1   4   9 6.44048 3.76083  14
  -1   4   9 14.5630 4.44402  13
  -1   4   9 7.55252 4.01351  12
   1  -4  -9 4.22323 3.28422  12
   1  -4  -9 2.11099 3.19353  14
  -1   4   8 13.4548 2.04237   7
  -1   4   8 16.8008 2.24029   5
  -1   4   8 11.4044 3.21418   4
  -1   4   8 7.40734 2.99779   2
  -1   4   8 6.17599 1.72972  15
  -1   4   8 13.2248 2.07286   9
   1  -4  -8 12.9553 3.48734  30
   1  -4  -8 9.81074 4.24160  28
  -1   4   8 14.9578 3.60091  30
   1  -4  -8 11.7956 2.18545  25
  -1   4   8 12.5081 2.07442  21
  -1   4   8 13.6041 2.37591  23
  -1   4   8 18.0241 2.48228  19
  -1   4   8 14.4203 2.02071  11
  -1   4   8 9.67331 4.00374  14
  -1   4   8 12.8951 4.42461  13
   1  -4  -8 11.4986 4.03033  12
   1  -4  -8 12.4524 3.90844  14
  -1   4   8 5.83475 3.70318  12
  -1   4   7 10.6167 1.40970   6
  -1   4   7 0.59646 1.97090   4
  -1   4   7 9.44788 1.72251   5
  -1   4   7 1.12359 1.87281   2
   1  -4  -7 7.72982 1.78756  32
  -1   4   7 4.44801 1.53932   9
   1  -4  -7 10.7126 3.07438  30
  -1   4   7 5.75511 2.55281  30
   1  -4  -7 1.00933 3.00790  28
  -1   4   7 6.94918 3.40088  14
   1  -4  -7 6.02941 3.25689  14
   1  -4  -7 5.17076 3.01130  12
  -1   4   7 11.3499 3.41737  12
  -1   4   7 8.58609 3.43883  13
  -1   4   7 3.91417 1.59950  23
  -1   4   7 5.71993 1.47472  21
  -1   4   7 10.5544 1.91107  19
  -1   4   7 7.77194 1.51537  16
  -1   4   7 5.86001 1.23552  18
  -1   4   7 3.78593 1.45007  11
  -1   4   7 15.9378 1.82297  10
  -1   4   7 3.74707 1.34988   7
  -1   4   6 5.53676 2.36525   2
  -1   4   6 0.58883 2.19018   4
  -1   4   6 7.98333 1.78225   5
  -1   4   6 11.0925 1.41554   6
   1  -4  -6 10.6961 1.71674  32
  -1   4   6 7.43551 1.47192  16
  -1   4   6 5.52318 1.50276   9
  -1   4   6 5.76466 3.49208  28
   1  -4  -6 10.5717 2.91631  30
   1  -4  -6 5.60615 2.89473  28
  -1   4   6 7.26136 2.80992  30
  -1   4   6 7.49119 3.46251  13
   1  -4  -6 3.09098 2.79316  14
   1  -4  -6 3.87120 2.96103  12
  -1   4   6 6.51532 1.65335  23
  -1   4   6 6.88638 1.44267  21
  -1   4   6 9.42592 1.75423  19
  -1   4   6 4.60374 1.28042  18
  -1   4   6 4.28958 1.45082  11
  -1   4   6 13.3041 1.72504  10
  -1   4   6 5.39194 1.43334   7
  -1   4   5 0.58176 1.80334   4
  -1   4   5 1.96817 1.45039   5
  -1   4   5 4.13992 1.09412   6
  -1   4   5-0.54530 1.69295   2
   1  -4  -5 5.01329 1.30830  32
  -1   4   5 2.05635 0.91935  16
  -1   4   5 2.51548 1.13409   7
  -1   4   5-0.27950 1.24134   9
   1  -4  -5 0.34353 1.24551  29
   1  -4  -5 1.20692 2.19623  30
  -1   4   5 1.73286 2.18484  30
  -1   4   5 3.53321 2.56643  28
  -1   4   5 7.60808 2.64707  26
  -1   4   5 1.51454 1.04287  21
  -1   4   5 3.03277 1.25871  23
  -1   4   5 3.28153 1.44253  19
  -1   4   5 3.26797 0.99661  18
  -1   4   5 3.00725 1.17055  11
  -1   4   5 3.73363 1.31683  10
   1  -4  -5 2.09332 2.77384  14
   1  -4  -5 1.40147 2.49439  12
  -1   4   5 2.03160 2.99268  13
  -1   4   4 14.0569 2.20504   6
   1  -4  -4 22.7105 2.39509  32
  -1   4   4 11.8835 2.34171   9
  -1   4   4 16.4131 2.35898   7
  -1   4   4 19.3223 2.52547   5
  -1   4   4 9.69831 3.02966   2
  -1   4   4 12.6730 3.45371   4
   1  -4  -4 9.59360 2.60999  29
   1  -4  -4 13.9921 3.55956  30
  -1   4   4 17.1623 4.35346  28
  -1   4   4 8.86629 3.16240  30
  -1   4   4 17.3994 3.62416  26
  -1   4   4 17.6553 2.49505  23
  -1   4   4 19.7462 2.65476  19
  -1   4   4 14.3510 2.22455  18
  -1   4   4 16.4437 2.30198  17
  -1   4   4 15.2813 2.37853  11
  -1   4   4 19.5009 2.49438  10
   1  -4  -4 11.5711 3.69063  12
   1  -4  -4 14.0722 3.70561  14
  -1   4   4 21.8875 3.88856  13
   1  -4  -3 36.2909 5.72682  29
   1  -4  -3 38.9134 6.73263  28
  -1   4   3 35.5724 6.76409  28
   1  -4  -3 27.1153 5.97685  30
  -1   4   3 39.9104 5.96824  29
  -1   4   3 47.9730 5.44707  23
  -1   4   3 43.0505 6.49695  26
  -1   4   3 50.1481 5.31198   6
  -1   4   3 33.1802 6.25216   4
  -1   4   3 42.0058 5.38319   5
  -1   4   3 41.6315 6.37054   2
  -1   4   3 46.1106 5.41300  10
  -1   4   3 39.1666 5.28252  17
  -1   4   3 43.8579 5.28236  18
  -1   4   3 42.5879 5.35423   7
   1  -4  -3 46.9451 5.28280  32
  -1   4   3 42.3123 5.36574  11
   1  -4  -3 37.6850 6.50433  13
  -1   4   3 43.2086 6.41799  13
   1  -4  -2 4.81035 1.07957  32
  -1   4   2 1.89713 1.16286   7
   1  -4  -2 1.37042 2.06664  28
   1  -4  -2 4.11015 1.69549  29
   1  -4  -2 0.55393 1.86240  30
  -1   4   2 2.11599 1.70585  29
   1  -4  -2 2.61857 1.84012  27
  -1   4   2 4.82189 1.35967  23
  -1   4   2 6.05818 1.52507  10
  -1   4   2 0.72528 1.12835  18
  -1   4   2 3.93904 1.15977  17
  -1   4   2-0.53034 1.94300   2
  -1   4   2 1.26644 1.35297   5
  -1   4   2 2.41151 2.50920  13
   1  -4  -2 2.76110 2.69967  13
   1  -4  -1 56.7304 5.51178  32
  -1   4   1 36.7199 6.27879  29
   1  -4  -1 34.4682 6.69585  28
   1  -4  -1 47.3381 6.40532  29
   1  -4  -1 36.9175 6.21416  27
   1  -4  -1 40.6920 6.64653  26
  -1   4   1 50.0199 5.76696  23
  -1   4   1 43.6911 6.73051  26
  -1   4   1 43.6994 5.62493  22
  -1   4   1 52.5016 5.69153   6
  -1   4   1 40.7801 5.64679  17
  -1   4   1 46.6698 6.75192   4
  -1   4   1 44.7463 5.70301   9
   1  -4  -1 47.5980 5.56054  15
  -1   4   1 42.4784 5.69011  11
   1  -4  -1 28.3931 6.34254  13
   1  -4  -1 42.9320 6.83924  14
   1  -4  -1 40.1123 6.74190  12
  -1   4   1 44.2332 6.63133  13
   1  -4   0 55.9105 6.26260  15
  -1   4   0 49.5951 6.35086   9
  -1   4   0 55.7313 6.36837   7
  -1   4   0 51.3372 7.48087   4
  -1   4   0 52.8236 6.37506   5
  -1   4   0 51.2817 7.38092   2
   1  -4   0 45.5309 7.46583  28
   1  -4   0 39.5181 6.85703  27
  -1   4   0 59.2576 7.76466  28
  -1   4   0 45.1500 7.17796  29
   1  -4   0 50.0451 7.45936  26
  -1   4   0 50.5573 7.42760  26
  -1   4   0 44.9538 7.09018  27
  -1   4   0 50.3758 6.29488  22
  -1   4   0 55.6379 6.39227  10
  -1   4   0 55.1846 6.35036  17
  -1   4   0 54.3443 6.35153  18
  -1   4   0 56.2039 6.29880   6
   1  -4   0 40.7133 7.33369  14
  -1   4   0 60.8238 7.45101  13
  -1   4   0 47.5445 6.30727  11
   1  -4   0 37.0136 7.28015  13
   1  -4   0 33.6914 7.14673  12
   1  -4   1 14.8466 2.35849  15
  -1   4  -1 14.6151 2.20296   7
  -1   4  -1 16.5622 2.27172   9
  -1   4  -1 10.3223 2.89219   4
  -1   4  -1 21.2110 3.61855   2
  -1   4  -1 13.6886 2.25107   5
   1  -4   1 18.6436 3.70727  28
  -1   4  -1 13.1641 3.19726  29
  -1   4  -1 15.3528 3.48406  28
  -1   4  -1 16.3580 3.58597  26
   1  -4   1 10.0622 2.72474  27
   1  -4   1 11.2025 3.15509  26
  -1   4  -1 10.5239 3.01373  27
  -1   4  -1 15.8792 2.25561  22
  -1   4  -1 9.42896 2.08539  11
  -1   4  -1 18.4811 2.33428  10
  -1   4  -1 14.2804 2.20819  18
  -1   4  -1 14.7830 2.15753  17
  -1   4  -1 13.1290 2.10326   6
  -1   4  -1 14.6947 3.74582  12
  -1   4  -1 12.8727 3.37401  13
   1  -4   1 10.9192 3.29444  13
   1  -4   1 8.81320 3.22302  12
  -1   4  -1 12.8199 3.48964  14
   1  -4   1 12.0181 3.45319  14
   1  -4   2 2.63295 2.35399  28
  -1   4  -2 2.43150 1.94396  29
  -1   4  -2-0.64255 2.05154  28
  -1   4  -2 1.23342 2.11696  26
   1  -4   2 0.55996 2.34830  26
  -1   4  -2 2.70352 1.98227  27
  -1   4  -2 2.19440 1.38689  22
  -1   4  -2 6.51267 1.50885  10
  -1   4  -2 4.20662 1.21273  11
  -1   4  -2 2.29843 1.22988  18
  -1   4  -2 4.04450 2.27311   4
  -1   4  -2 4.19261 1.10796   6
  -1   4  -2 2.13245 2.10147   2
  -1   4  -2 0.77257 1.48057   5
  -1   4  -2 3.53820 1.14217   7
  -1   4  -2 2.34449 1.20654   9
   1  -4   2 5.67988 1.66519  15
   1  -4   2 3.55067 2.48342  14
  -1   4  -2 2.84968 2.59538  12
  -1   4  -2 2.14612 2.39228  14
   1  -4   2 0.70696 2.30892  12
   1  -4   2 3.30228 2.65891  13
   1  -4   3 1.44306 1.70605  15
  -1   4  -3 0.97450 1.20653   9
  -1   4  -3 3.59863 0.97932   6
  -1   4  -3-0.58346 1.79073   4
  -1   4  -3 0.53772 1.55675   2
  -1   4  -3-0.12989 1.37607   5
   1  -4   3-0.68343 2.03774  28
  -1   4  -3-0.67273 2.06392  29
  -1   4  -3-0.65759 1.90249  28
  -1   4  -3-1.18585 1.96508  27
   1  -4   3-0.58290 2.10747  26
  -1   4  -3-1.28324 2.12607  26
  -1   4  -3 0.17930 1.29238  22
  -1   4  -3 0.54838 1.16327  11
  -1   4  -3 7.41235 1.41155  10
  -1   4  -3 0.33420 1.13655  17
  -1   4  -3 0.65137 1.21503  18
  -1   4  -3 0.41134 0.98044   7
  -1   4  -3 1.59260 2.50905  14
   1  -4   3-0.58460 2.63884  13
  -1   4  -3 2.37808 2.49771  12
   1  -4   3 0.80799 2.26248  14
   1  -4   3 2.41270 2.53401  12
  -1   4  -4 39.4982 6.94830  27
   1  -4   4 32.3271 6.62166  26
  -1   4  -4 44.8828 5.93529  22
   1  -4   4 58.6605 6.06555  15
  -1   4  -4 48.7936 5.74238   9
  -1   4  -4 48.0927 5.71694   7
  -1   4  -4 42.2851 6.78404   2
  -1   4  -4 31.8421 6.65259   4
  -1   4  -4 46.9421 5.73115   5
  -1   4  -4 49.7859 5.84852  17
  -1   4  -4 50.5066 5.84585  18
   1  -4   4 41.8899 7.12675  28
  -1   4  -4 48.6754 7.06241  28
  -1   4  -4 35.6372 6.89101  29
  -1   4  -4 45.7363 5.70705  11
   1  -4   4 43.0137 7.59448  12
  -1   4  -4 49.2187 7.85954  14
   1  -4   4 36.9123 7.35857  14
  -1   4  -4 41.8592 7.46037  12
   1  -4   4 33.0776 6.76854  13
   1  -4   5 0.18922 2.07729  15
  -1   4  -5 0.14171 1.10249   9
  -1   4  -5 0.13212 1.23333   5
  -1   4  -5-1.09158 1.76305   2
  -1   4  -5 0.59534 2.15009   4
  -1   4  -5 0.81532 2.12336  29
  -1   4  -5 2.22338 2.20719  28
   1  -4   5-1.54799 2.50020  28
  -1   4  -5 0.72739 2.03488  27
   1  -4   5 1.94281 2.33885  26
  -1   4  -5-0.57262 1.23318  25
  -1   4  -5 0.46600 1.60549  22
  -1   4  -5 0.27814 1.00956   7
  -1   4  -5 0.55073 1.25798  18
  -1   4  -5 0.76825 1.31613  17
  -1   4  -5-7.93188 3.43455  14
   1  -4   5-2.04322 3.13070  14
  -1   4  -5-0.98677 2.76047  12
   1  -4   5 1.01662 3.11541  12
  -1   4  -5-0.83965 1.13916  11
  -1   4  -6 7.13163 2.88826  29
  -1   4  -6 1.56101 2.46751  28
   1  -4   6 4.19968 3.16034  28
   1  -4   6-1.36034 2.56257  26
  -1   4  -6 1.61184 2.02886  27
  -1   4  -6 0.87781 1.40877  25
  -1   4  -6 1.68329 1.15907  11
  -1   4  -6 1.94990 1.13789   7
  -1   4  -6 3.11405 1.40248  18
   1  -4   6 5.38096 1.90788  19
  -1   4  -6 2.05942 1.35730  17
  -1   4  -6-1.19188 2.07641   4
  -1   4  -6-0.54867 1.69618   2
  -1   4  -6 2.40447 1.39610   5
  -1   4  -6 2.84687 1.23688   9
   1  -4   6 4.90651 2.47548  15
  -1   4  -6 3.26443 3.24832  12
   1  -4   6 1.12321 3.25286  12
  -1   4  -6 2.18667 2.62871  14
   1  -4   6 1.12873 3.05867  14
  -1   4  -7 5.85293 2.77767  28
  -1   4  -7 2.97841 1.58067  25
   1  -4   7-0.71408 2.83490  26
  -1   4  -7 6.22182 2.73403  27
  -1   4  -7 2.65864 1.12761  11
  -1   4  -7 2.97517 2.02972   4
  -1   4  -7 1.06306 1.37781   5
   1  -4   7-0.64093 1.74823   3
   1  -4   7 3.43424 1.86395   1
  -1   4  -7 0.54474 1.98147   2
  -1   4  -7 1.32331 1.31561  17
  -1   4  -7 1.64767 1.33495  18
   1  -4   7 0.64437 1.89102  19
   1  -4   7 3.34074 2.53244  15
  -1   4  -7 4.96095 1.28825   9
   1  -4   7 3.78651 4.08394  14
   1  -4   7-1.25761 3.28369  12
  -1   4  -7 1.23956 1.05586   7
  -1   4  -8 3.57853 2.44397  28
  -1   4  -8 3.53683 1.55517  17
  -1   4  -8 1.08912 1.48541  18
   1  -4   8 2.06160 1.85828  19
  -1   4  -8 4.25888 1.19973   7
   1  -4   8 4.24043 2.64884  15
  -1   4  -8 7.01474 1.83631  25
   1  -4   8 0.74796 2.72467  26
   1  -4   8 3.37076 1.89340   1
  -1   4  -8-0.53389 1.99839   2
  -1   4  -8 3.77385 1.49031   5
  -1   4  -9 3.14945 1.89184  25
   1  -4   9 1.17036 2.76639  15
  -1   4  -9 1.00629 1.55062  17
  -1   4  -9 3.20502 1.68791  18
   1  -4   9 1.83994 1.96853  19
  -1   4 -10 6.32233 2.24930  25
   1  -4  10 3.14884 1.45044  21
  -1   4 -10 0.26768 1.45668  17
   1  -4  10 4.65609 2.31642  19
  -1   4 -11 2.68668 2.04314  25
   1  -4  11 1.91788 1.43588  21
  -1   4 -11-0.28387 1.67304  17
   1  -4  11 2.06350 2.19607  19
  -1   4 -12 2.96216 2.02922  25
   1  -4  12-1.29021 2.13130  19
  -1   4 -12 0.89915 1.72036  17
  -1   4 -13 1.85654 2.34714  25
  -1   4 -13-2.20575 1.95843  17
   1  -4  13 1.36130 2.22340  19
   1  -4  13-0.41304 3.56787  15
  -1   4 -14 2.02569 2.79096  25
   1  -4  14 0.47634 2.43880  19
   1  -4  14 3.55845 3.56727  15
  -1   4 -15 0.54347 2.35539  25
   1  -4  15 0.48739 2.11236  19
   1  -4  15-1.97257 3.96648  15
  -1   4 -16 1.17202 2.61076  25
   1  -4  16 0.50545 2.50448  19
   1  -4  16 0.52529 4.06976  15
  -1   4 -17 1.25529 2.79815  25
   1  -4  17 1.11166 4.49082  15
  -1   4 -18-0.66734 3.01076  25
   1  -4  18 3.50187 4.82540  15
  -1   4 -19-0.70336 3.21651  25
   1  -4  19-2.42876 4.45349  15
   1  -3 -22 3.57622 3.61376  25
  -1   3  22 5.21787 3.68550  23
  -1   3  22 4.19868 3.68442  16
  -1   3  21-4.97183 3.59878  23
   1  -3 -21 1.36072 3.07787  25
   1  -3 -20-1.28210 3.14390  25
   1  -3 -19 4.19284 3.30680  25
   1  -3 -19 4.74892 3.31471  32
  -1   3  18-1.02975 1.87416  21
   1  -3 -18 5.58252 2.80616  25
   1  -3 -18 8.38446 3.34860  32
   1  -3 -17 0.51447 2.63409  25
  -1   3  17 0.32527 1.81399  21
  -1   3  17 0.31689 2.38579  19
   1  -3 -16-1.41392 2.36057  25
  -1   3  16 3.06319 1.78650  21
   1  -3 -16 3.40886 2.72487  32
  -1   3  16-1.78855 2.25006  19
   1  -3 -15-1.71637 2.19391  25
  -1   3  15-0.55729 2.07465  19
  -1   3  15-0.28719 1.63652  21
   1  -3 -15-1.45612 2.55239  32
   1  -3 -14 4.65916 2.06350  25
  -1   3  14-0.25891 1.96421  19
  -1   3  14 2.81945 1.92055  15
  -1   3  14-1.60564 1.65483  21
   1  -3 -14 3.54222 2.56825  32
   1  -3 -13 3.49054 2.15071  25
  -1   3  13-0.47860 2.02781  19
  -1   3  13 5.81216 1.93485  15
   1  -3 -13-1.26966 2.30149  32
  -1   3  13 1.73715 1.49456  21
  -1   3  12 6.64538 1.91634  21
  -1   3  12 10.5675 2.39658  19
   1  -3 -12 8.41492 2.38814  25
  -1   3  12 9.67900 2.07294  15
   1  -3 -12 0.94182 2.31148  32
  -1   3  12 6.29928 3.29030  30
   1  -3 -11 10.8356 4.32338  28
  -1   3  11 3.36818 3.29607  30
   1  -3 -11 6.90364 2.05094  25
  -1   3  11 4.21119 1.68600  21
  -1   3  11 8.47097 2.13043  19
   1  -3 -11 4.85669 2.44453   3
  -1   3  11 10.3291 1.87082  15
   1  -3 -11 4.56531 2.29996  32
  -1   3  11-1.29924 3.58270  12
  -1   3  11 3.88904 4.34950  14
   1  -3 -10-3.19668 2.04085  32
  -1   3  10 0.69080 1.33544  15
  -1   3  10 0.50595 1.59294   4
  -1   3  10-0.49646 1.68194   2
   1  -3 -10-0.57087 1.70011   3
   1  -3 -10 0.49885 1.34821   1
  -1   3  10-0.78545 2.26933  30
   1  -3 -10-1.25601 3.51362  28
  -1   3  10 0.44747 1.06109  24
   1  -3 -10 2.42415 1.47539  25
  -1   3  10 0.57795 1.29043  21
  -1   3  10 1.47257 1.60650  19
  -1   3  10-0.72312 1.05545   9
  -1   3  10-1.15369 0.99998  11
  -1   3  10 2.35341 3.80102  12
   1  -3 -10 3.40939 3.38453  12
  -1   3  10 2.34282 3.16585  14
   1  -3 -10-2.28009 3.29382  14
   1  -3  -9 36.1062 3.89994  32
  -1   3   9 25.5173 3.37204  15
  -1   3   9 14.6052 4.14272   4
   1  -3  -9 16.9629 4.21291   3
  -1   3   9 18.6386 4.30982   2
   1  -3  -9 18.3558 4.12973   1
  -1   3   9 26.3747 5.20837  30
   1  -3  -9 22.0172 5.81942  28
   1  -3  -9 32.0136 3.78048  25
  -1   3   9 27.6192 3.45760  24
  -1   3   9 32.2868 3.58747  21
  -1   3   9 29.5028 3.72346  19
  -1   3   9 25.5865 3.40155   9
  -1   3   9 20.2142 3.30448   7
   1  -3  -9 28.6540 5.85873  14
   1  -3  -9 29.5885 6.07344  12
  -1   3   9 27.4337 5.94674  12
  -1   3   9 32.5632 6.39391  14
  -1   3   9 24.9394 3.37327  11
  -1   3   8 4.22995 1.10305   7
   1  -3  -8 7.07057 1.72090  32
   1  -3  -8 2.49948 2.58567  30
   1  -3  -8 5.32344 3.00631  28
  -1   3   8 5.44451 2.85327  30
  -1   3   8 3.67726 1.19032  24
   1  -3  -8 0.36139 1.38620  25
  -1   3   8 3.33894 1.31775  21
  -1   3   8 4.12113 1.57295  23
  -1   3   8 4.88048 1.59167  19
   1  -3  -8 1.02355 1.48884   1
  -1   3   8 3.65962 2.14184   4
  -1   3   8 3.98313 1.87872   2
   1  -3  -8 1.75919 2.07198   3
  -1   3   8 5.47612 1.01500   6
  -1   3   8 3.29470 1.41738   5
  -1   3   8 2.81251 1.13464  15
  -1   3   8 0.49524 1.13781   9
  -1   3   8 6.06287 1.30020  10
  -1   3   8 2.87408 1.13874  11
   1  -3  -8 4.57591 2.83414  14
  -1   3   8 9.37711 3.60720  12
   1  -3  -8 4.57745 3.05769  12
  -1   3   8 1.86711 3.11696  14
  -1   3   7 5.04774 1.31061   7
  -1   3   7 7.85665 1.50107   9
  -1   3   7 4.66499 2.20295   4
  -1   3   7 7.99737 1.21865   6
   1  -3  -7 5.79199 2.24907   3
  -1   3   7 2.95070 2.21901   2
  -1   3   7 6.74242 1.52074   5
   1  -3  -7 8.60747 2.44774   1
   1  -3  -7 4.76774 2.71366  30
   1  -3  -7 10.7160 3.52006  28
  -1   3   7 10.1203 2.86892  30
  -1   3   7 7.74445 1.42249  24
   1  -3  -7 3.81763 1.45385  25
  -1   3   7 4.88289 1.41164  21
  -1   3   7 4.40040 1.54249  23
  -1   3   7 7.53780 1.62001  19
  -1   3   7 9.36975 1.44801  10
  -1   3   7 5.37564 1.35389  11
   1  -3  -7 4.03140 3.05384  12
  -1   3   7 2.46501 2.81152  14
   1  -3  -7 0.80604 2.69944  14
  -1   3   7 3.30119 3.06455  12
  -1   3   6-0.12106 1.01015   7
   1  -3  -6 2.99722 1.27306  32
  -1   3   6 0.12088 1.02737   9
  -1   3   6 3.06711 2.12189   4
  -1   3   6 0.64845 0.82165   6
  -1   3   6-0.48257 1.67271   2
  -1   3   6 0.11439 1.24076   5
   1  -3  -6-0.88784 2.56583  28
  -1   3   6 5.30560 2.33299  30
   1  -3  -6-1.14141 2.22068  30
   1  -3  -6-0.12610 0.94404  25
  -1   3   6-0.38765 1.01560  21
  -1   3   6 0.33692 1.25419  23
  -1   3   6 2.13980 1.31885  19
  -1   3   6 0.11145 1.05125  16
  -1   3   6 2.13346 1.07207  10
  -1   3   6 0.35321 0.98988  11
  -1   3   6-1.42944 2.52976  14
  -1   3   6 0.71849 2.32164  12
  -1   3   6-1.95251 2.95044  13
   1  -3  -6 1.41519 2.16922  14
   1  -3  -6-0.70784 2.39881  12
  -1   3   5 17.7772 2.31962   6
  -1   3   5 14.8587 2.40100   7
  -1   3   5 15.1830 3.29519   2
  -1   3   5 17.2053 2.55269   5
  -1   3   5 16.1942 3.41973   4
   1  -3  -5 19.4748 2.51147  32
  -1   3   5 16.5242 2.43158   9
   1  -3  -5 13.8764 3.48847  30
  -1   3   5 17.1845 4.21729  28
  -1   3   5 15.9578 3.66710  30
   1  -3  -5 16.1929 2.35201  25
  -1   3   5 15.7838 2.49359  23
  -1   3   5 18.4367 2.42644  21
  -1   3   5 15.1566 2.47737  19
  -1   3   5 17.0104 2.30894  18
  -1   3   5 19.6870 2.40499  16
  -1   3   5 15.7687 2.46726  10
  -1   3   5 20.0021 2.44918  11
  -1   3   5 16.7319 3.98336  13
   1  -3  -5 22.7106 4.12076  12
  -1   3   5 11.7606 3.79545  14
  -1   3   5 11.1998 3.61973  12
   1  -3  -5 13.4750 3.71392  14
  -1   3   4 80.0059 9.45508   6
  -1   3   4 73.3245 10.2660   2
  -1   3   4 66.8472 10.2840   4
  -1   3   4 82.8481 9.53518   5
   1  -3  -4 94.2873 9.54104  32
   1  -3  -4 63.3548 10.3780  14
  -1   3   4 81.2835 9.53003   9
  -1   3   4 80.4168 9.52266   7
  -1   3   4 71.5787 10.9864  28
   1  -3  -4 49.5760 9.79008  29
   1  -3  -4 84.4323 10.5480  30
  -1   3   4 89.5980 10.6576  30
  -1   3   4 90.0250 9.59268  23
  -1   3   4 70.7330 10.2463  26
  -1   3   4 89.3363 9.49472  21
  -1   3   4 90.6977 9.54639  19
  -1   3   4 73.2552 9.41161  18
  -1   3   4 79.2536 9.43566  16
  -1   3   4 73.7303 9.48202  10
  -1   3   4 79.1881 9.49750  11
  -1   3   4 68.7747 10.4035  13
   1  -3  -4 72.7214 10.5375  12
  -1   3   3 0.23042 0.97048   7
   1  -3  -3 0.18619 1.02866  32
  -1   3   3 0.34694 1.03325   9
   1  -3  -3-1.51903 1.75401  30
  -1   3   3 1.33829 2.36780  28
   1  -3  -3-0.65730 2.46699  28
  -1   3   3 0.49343 1.63326  30
   1  -3  -3-0.35180 1.24488  29
  -1   3   3-1.32173 2.01266  26
  -1   3   3 1.03141 0.78986  21
  -1   3   3-0.82589 1.02976  23
  -1   3   3-1.10061 1.13825  19
  -1   3   3-0.21795 1.08499  10
  -1   3   3 0.56610 1.06000  11
  -1   3   3 0.54428 0.98522  17
  -1   3   3-0.56320 0.89439  18
  -1   3   3-0.46100 1.59692   2
  -1   3   3 0.49315 1.67076   4
  -1   3   3-0.76260 0.91348   6
  -1   3   3 1.40911 1.35156   5
  -1   3   3-1.24468 2.16102  13
   1  -3  -3 1.41991 1.96390  14
   1  -3  -3-0.95143 1.91314  12
  -1   3   2 2.28261 1.77934   2
  -1   3   2 2.89844 1.27676   5
   1  -3  -2 0.71282 1.36692  29
   1  -3  -2 1.45667 1.89207  30
   1  -3  -2 1.19165 2.23910  28
  -1   3   2 3.51624 1.57529  29
  -1   3   2 0.89084 1.85164  26
   1  -3  -2 2.19705 2.01051  26
  -1   3   2 1.77100 0.99859  23
  -1   3   2-0.10882 1.20511  10
  -1   3   2 0.65660 0.98743  17
  -1   3   2-0.09937 0.88920  18
   1  -3  -2-0.47304 0.85790  32
  -1   3   2 1.71008 1.04450   7
  -1   3   2 2.89492 2.23824  13
   1  -3  -1 16.2805 2.10247  32
  -1   3   1 12.6112 2.95346  29
   1  -3  -1 15.9319 3.47868  28
   1  -3  -1 19.4531 2.97060  29
   1  -3  -1 14.9961 2.95214  27
   1  -3  -1 13.7226 3.33993  26
  -1   3   1 16.4919 2.28720  23
  -1   3   1 15.9228 2.36972  10
  -1   3   1 16.0490 2.26788  17
  -1   3   1 10.8967 2.92458   2
  -1   3   1 12.6748 3.25554   4
  -1   3   1 13.9811 2.16231   6
  -1   3   1 15.9651 2.34273   9
  -1   3   1 17.3380 2.30217   7
  -1   3   1 17.5637 2.36395  11
  -1   3   1 15.1861 3.37050  13
   1  -3   0 17.4481 2.38229  15
  -1   3   0 18.5807 2.47203   9
  -1   3   0 20.4891 3.56248   4
  -1   3   0 14.0137 3.04217  29
  -1   3   0 9.45652 3.13043  28
   1  -3   0 13.0233 3.33374  28
   1  -3   0 19.4086 3.27376  29
   1  -3   0 16.6877 3.21253  27
  -1   3   0 20.7383 3.47575  27
   1  -3   0 17.9387 3.51587  26
  -1   3   0 18.8360 2.35097  22
  -1   3   0 16.7952 2.39858  11
  -1   3   0 16.8642 2.40504  17
  -1   3   0 15.0408 2.29340   6
   1  -3   0 12.4302 3.23439  12
  -1   3   0 23.0138 4.01824  13
   1  -3   0 15.9298 3.40366  14
   1  -3   1 164.209 18.8326  15
  -1   3  -1 156.572 18.8997   9
  -1   3  -1 156.327 18.8999   7
  -1   3  -1 164.993 19.7293   2
  -1   3  -1 167.640 19.8994   4
  -1   3  -1 158.078 18.8962   5
   1  -3   1 143.862 19.5188  27
  -1   3  -1 155.133 19.7254  29
   1  -3   1 193.883 19.9799  29
  -1   3  -1 152.726 19.7563  28
   1  -3   1 161.473 19.8370  28
  -1   3  -1 156.249 19.9154  26
  -1   3  -1 152.572 19.6758  27
   1  -3   1 155.486 19.7471  26
  -1   3  -1 159.188 18.8773  22
  -1   3  -1 156.451 18.9000  10
  -1   3  -1 156.217 18.9099  17
  -1   3  -1 165.022 18.9315  18
  -1   3  -1 174.827 18.8719   6
  -1   3  -1 162.429 18.9140  11
   1  -3   1 169.104 19.7807  13
  -1   3  -1 180.132 19.9576  14
  -1   3  -1 161.151 19.8142  13
   1  -3   1 142.467 19.6847  12
  -1   3  -1 186.492 19.9844  12
   1  -3   1 170.220 19.8736  14
   1  -3   2 59.3490 6.36305  15
  -1   3  -2 46.8011 6.29342   9
  -1   3  -2 52.2308 6.30221   7
  -1   3  -2 58.9857 7.29634   2
  -1   3  -2 55.1771 6.35989   5
  -1   3  -2 45.4565 7.15761   4
   1  -3   2 40.4774 7.11050  28
  -1   3  -2 44.4627 7.18228  29
  -1   3  -2 43.6411 7.11993  28
   1  -3   2 51.5863 7.35358  26
  -1   3  -2 60.6845 7.63753  26
  -1   3  -2 37.6503 6.97320  27
  -1   3  -2 51.8129 6.35035  22
  -1   3  -2 52.4212 6.30444  10
  -1   3  -2 48.6202 6.34320  18
  -1   3  -2 57.0766 6.25224   6
  -1   3  -2 64.8175 7.84864  14
  -1   3  -2 51.3869 6.30885  11
   1  -3   2 41.2188 7.10959  13
  -1   3  -2 69.1464 7.78993  12
   1  -3   2 40.7902 7.33611  14
   1  -3   2 60.0492 7.59921  12
   1  -3   3 376.694 42.0126  15
  -1   3  -3 367.582 41.9865   7
  -1   3  -3 354.115 41.9818   9
  -1   3  -3 321.505 42.8285   4
  -1   3  -3 328.828 42.7276   2
  -1   3  -3 336.638 41.9592   5
   1  -3   3 397.720 43.1215  28
  -1   3  -3 349.259 42.9592  27
  -1   3  -3 355.847 42.9073  28
  -1   3  -3 366.835 43.1523  29
   1  -3   3 358.154 42.9935  26
  -1   3  -3 354.659 42.0510  22
  -1   3  -3 373.522 41.9581  10
  -1   3  -3 369.706 42.0503  17
  -1   3  -3 344.440 42.0196  18
  -1   3  -3 417.852 41.9476   6
  -1   3  -3 415.587 43.5358  12
   1  -3   3 329.776 42.8122  13
  -1   3  -3 391.340 43.4609  14
   1  -3   3 329.510 43.2027  12
   1  -3   3 343.261 43.2666  14
  -1   3  -3 335.498 41.9629  11
   1  -3   4 101.087 10.9996  15
  -1   3  -4 87.7370 10.8192   7
  -1   3  -4 89.4609 10.8227   9
  -1   3  -4 89.4126 11.7835   4
  -1   3  -4 75.8576 11.5732   2
  -1   3  -4 85.3438 10.8221   5
  -1   3  -4 89.4550 11.9989  27
  -1   3  -4 102.124 12.2759  29
  -1   3  -4 88.4953 11.8668  28
   1  -3   4 95.1288 12.0507  28
   1  -3   4 87.7231 11.9044  26
  -1   3  -4 72.5495 10.8219  25
  -1   3  -4 92.9845 11.0010  22
  -1   3  -4 102.190 10.7715   6
  -1   3  -4 96.9643 10.9282  18
  -1   3  -4 98.4206 10.9401  17
  -1   3  -4 119.389 12.9063  14
  -1   3  -4 87.1778 10.8183  11
   1  -3   4 76.5657 12.3220  12
   1  -3   4 84.8800 12.4579  14
  -1   3  -4 87.3851 12.4498  12
  -1   3  -4 99.1917 10.8241  10
  -1   3  -5 230.135 28.1839   5
  -1   3  -5 243.036 29.1346   4
   1  -3   5 158.824 28.7920   3
  -1   3  -5 227.330 28.9440   2
  -1   3  -5 271.439 29.8501  29
   1  -3   5 285.267 29.6656  28
  -1   3  -5 222.062 29.4806  27
  -1   3  -5 228.861 29.2617  28
  -1   3  -5 214.716 28.2820  25
   1  -3   5 232.771 29.3816  26
  -1   3  -5 256.705 28.1758  10
   1  -3   5 225.826 28.4708  19
  -1   3  -5 268.501 28.3552  17
  -1   3  -5 245.356 28.2927  18
   1  -3   5 263.445 28.3637  15
  -1   3  -5 244.521 28.2008   7
  -1   3  -5 253.076 28.2171   9
  -1   3  -5 250.952 28.1274   6
  -1   3  -5 253.865 30.1214  14
  -1   3  -5 284.403 30.3894  12
  -1   3  -5 233.606 28.1893  11
   1  -3   5 233.384 30.0260  14
   1  -3   5 235.811 30.0686  12
   1  -3   6 8.25220 2.58992   3
  -1   3  -6 3.56660 2.13181   4
  -1   3  -6 8.92508 2.39647   2
   1  -3   6 7.35854 2.15969   1
  -1   3  -6 8.69642 1.72112   5
   1  -3   6 9.34597 3.31664  28
  -1   3  -6 10.6424 2.97842  28
   1  -3   6 7.99368 3.02091  26
  -1   3  -6 10.5660 3.15249  27
  -1   3  -6 10.1528 1.92563  25
  -1   3  -6 8.32837 1.58854  11
  -1   3  -6 8.84046 1.73053  20
  -1   3  -6 9.06803 1.77904  17
  -1   3  -6 8.99815 1.87091  18
   1  -3   6 7.75462 2.04793  19
   1  -3   6 14.3861 2.55784  15
  -1   3  -6 10.0911 1.62507   9
  -1   3  -6 8.38319 1.51300   7
  -1   3  -6 6.91927 3.91104  12
   1  -3   6 12.3331 3.98777  12
   1  -3   6 9.28413 3.78780  14
  -1   3  -6 5.95803 3.36333  14
  -1   3  -7-0.50583 1.79032   4
   1  -3   7 0.54102 1.65842   3
   1  -3   7-2.42973 1.44775   1
  -1   3  -7-0.46587 1.50540   2
  -1   3  -7 0.11033 1.16643   5
  -1   3  -7 0.72474 2.02781  28
   1  -3   7 2.12515 2.70777  26
  -1   3  -7 1.80594 1.45894  25
  -1   3  -7 1.67430 2.26283  27
  -1   3  -7 1.27094 0.94870  11
  -1   3  -7 0.34198 0.91772   7
  -1   3  -7 1.23689 1.16344  20
  -1   3  -7 0.18771 1.11054  17
  -1   3  -7 1.59783 1.22393  18
   1  -3   7 1.73589 1.53614  19
  -1   3  -7 0.93997 1.06751   9
   1  -3   7 1.45695 2.08892  15
  -1   3  -7-3.29962 3.17800  12
   1  -3   7 1.14991 3.42479  14
  -1   3  -7-1.10492 2.76492  14
   1  -3   7-1.14565 3.31025  12
  -1   3  -8 7.87075 3.18021  28
  -1   3  -8 14.5316 1.92901   7
  -1   3  -8 11.6464 2.18022  20
  -1   3  -8 14.5294 2.33999  17
   1  -3   8 11.3092 2.64130  19
  -1   3  -8 11.8466 2.22038  18
   1  -3   8 12.6405 2.76350   1
  -1   3  -8 8.52284 2.49658   2
   1  -3   8 7.62847 4.62934  14
   1  -3   8 12.6670 4.87839  12
   1  -3   8 12.3430 3.07365  15
   1  -3   8 18.7868 4.43970  26
  -1   3  -8 8.31330 3.80759  27
  -1   3  -8 13.9403 2.51896  25
  -1   3  -9 1.51404 1.36659  17
  -1   3  -9 0.79315 1.33295  18
   1  -3   9-0.67102 1.81699  19
   1  -3   9 2.66766 1.20478  21
  -1   3  -9 1.03169 1.42617  20
  -1   3  -9 0.83486 2.41469  28
   1  -3   9 0.42955 1.28418   1
  -1   3  -9 1.20037 1.56042   2
   1  -3   9 0.79429 2.69331  26
  -1   3  -9-0.29241 1.68018  25
  -1   3 -10 3.59528 2.80239  28
   1  -3  10 5.05877 2.11898  19
  -1   3 -10 4.16135 1.64092  17
  -1   3 -10 3.33236 1.61550  20
   1  -3  10 6.74097 1.53976  21
  -1   3 -10 2.91421 1.88380  25
   1  -3  11 5.81260 2.34527  19
  -1   3 -11 1.72300 1.69069  17
  -1   3 -11 9.39471 2.37547  25
   1  -3  11 5.67269 1.63140  21
  -1   3 -12 2.80493 1.96848  25
  -1   3 -12 0.52175 1.47899  17
   1  -3  12-1.22132 2.10508  19
   1  -3  13 2.30320 3.18723  15
  -1   3 -13-0.88340 2.36830  25
   1  -3  13 5.19295 2.42337  19
  -1   3 -13 0.27508 1.65369  17
   1  -3  14 1.24494 3.75118  15
  -1   3 -14-2.39483 2.28084  25
   1  -3  14-2.74738 2.39664  19
   1  -3  15 0.44625 3.36756  15
  -1   3 -15 1.04409 2.53269  25
   1  -3  15 1.41616 2.16019  19
   1  -3  16 0.47716 4.07813  15
  -1   3 -16 1.69695 3.00255  25
   1  -3  16-0.49352 2.44408  19
   1  -3  17 4.72235 4.43612  15
  -1   3 -17 1.21807 2.85108  25
   1  -3  17-2.05001 2.77034  19
  -1   3 -18 1.30193 3.08653  25
   1  -3  18 1.10698 4.25217  15
  -1   3 -19 0.68381 2.96351  25
   1  -3  19-1.15799 4.32600  15
  -1   3 -20 1.43651 3.12087  25
   1  -3  20 2.99861 4.46550  15
  -1   2  22 1.88116 3.30094  16
   1  -2 -22-3.64764 3.33624  25
   1  -2 -21-0.69522 3.21638  25
   1  -2 -20 3.29601 3.14532  25
   1  -2 -19 3.08402 3.07495  25
  -1   2  18 1.40207 1.98939  21
   1  -2 -18 0.57289 2.96315  25
   1  -2 -18 4.59521 3.13490  32
  -1   2  17-0.66385 1.85756  21
   1  -2 -17 0.52836 2.47363  25
   1  -2 -17 2.78077 2.80555  32
   1  -2 -16 0.48422 2.45013  25
  -1   2  16-1.41700 2.37147  19
  -1   2  16 2.18664 1.84931  21
   1  -2 -16 2.04752 2.65738  32
   1  -2 -15-2.20552 2.38735  25
  -1   2  15 0.26956 2.19752  19
  -1   2  15 6.99536 2.43156  15
  -1   2  15 0.29216 1.73163  21
   1  -2 -15 3.02802 2.61804  32
   1  -2 -14 1.59708 1.84790  25
  -1   2  14-2.74619 2.14992  19
  -1   2  14 2.17276 2.03391  15
  -1   2  14-2.44631 1.63229  21
   1  -2 -14 0.77340 2.40012  32
   1  -2 -13 5.43654 2.18684  25
  -1   2  13 0.45919 1.95124  19
  -1   2  13 5.49131 2.09637  15
   1  -2 -13 1.68339 2.15589  32
  -1   2  13 2.76601 1.68139  21
  -1   2  12-2.54631 1.59201  21
  -1   2  12-1.04914 1.83632  19
   1  -2 -12 0.97082 1.65838  25
  -1   2  12-1.57120 1.71525  15
  -1   2  12-1.83835 2.57495  30
   1  -2 -12 0.22316 2.18480  32
  -1   2  11 5.50905 1.74355  21
  -1   2  11 7.99785 1.98265  19
   1  -2 -11 1.44416 1.70569   3
  -1   2  11 6.50511 1.78518  24
   1  -2 -11 4.29957 2.05137  25
  -1   2  11 11.0034 2.02832  15
   1  -2 -11 2.67955 2.17149  32
  -1   2  11 4.27923 3.33064  30
   1  -2 -11 5.47044 3.74891  28
   1  -2 -10 2.52400 3.02359  28
  -1   2  10 2.37950 2.68755  30
   1  -2 -10-0.25149 1.57378  25
  -1   2  10-0.82546 1.37078  24
  -1   2  10-0.19289 1.22342  21
  -1   2  10-0.68676 1.52960  19
   1  -2 -10 0.44142 1.31540   3
  -1   2  10 3.20054 1.52029  15
   1  -2 -10 1.15218 1.69936  32
  -1   2  10-3.54466 3.51910  12
   1  -2 -10 3.39512 3.05889  14
  -1   2  10 2.35728 3.61218  14
   1  -2 -10-1.12706 3.15321  12
  -1   2   9 0.10012 0.79907   7
   1  -2  -9 2.63429 1.54842  32
  -1   2   9 1.60088 1.37899  15
   1  -2  -9 0.42295 1.33768   1
  -1   2   9 2.60166 0.71107   6
  -1   2   9 0.42295 1.56292   2
   1  -2  -9-1.44507 1.70920   3
   1  -2  -9 1.15803 3.34819  28
  -1   2   9 2.23125 2.34509  30
  -1   2   9-0.60195 1.32400  24
   1  -2  -9-0.43621 1.37925  25
  -1   2   9 1.92034 1.16266  21
  -1   2   9 0.45277 1.43946  19
  -1   2   9 0.50001 0.96124   9
  -1   2   9-0.18996 0.86625  11
  -1   2   9 5.59481 1.06075  10
   1  -2  -9 1.02151 2.33670  14
  -1   2   9 2.10756 2.85077  12
   1  -2  -9 2.03676 2.94505  12
  -1   2   9 2.10277 2.94395  14
  -1   2   8 0.10431 0.84448   7
   1  -2  -8 3.83197 1.48707  32
  -1   2   8 2.46405 1.21294  15
  -1   2   8 0.44571 1.70457   4
   1  -2  -8-0.49999 1.49021   3
   1  -2  -8 0.43902 1.34668   1
  -1   2   8-0.86262 1.55883   2
  -1   2   8 0.96759 0.65363   6
   1  -2  -8 1.05559 2.95357  28
  -1   2   8 3.42448 2.52319  30
   1  -2  -8-0.37308 1.27253  25
  -1   2   8-1.09316 1.28448  24
  -1   2   8-0.47108 1.09543  21
  -1   2   8 0.53786 1.27146  19
  -1   2   8 0.72869 0.95000   9
  -1   2   8 1.19898 0.89758  11
  -1   2   8-0.16141 0.91809  10
  -1   2   8 2.77809 2.99187  14
   1  -2  -8 1.80081 2.68218  14
   1  -2  -8-0.89762 2.59409  12
  -1   2   8-0.92811 2.99859  12
  -1   2   7 58.0221 6.79687   6
   1  -2  -7 74.4354 7.13510  32
   1  -2  -7 50.6702 8.95372  28
  -1   2   7 48.4582 8.13512  30
   1  -2  -7 62.2040 8.35002  30
   1  -2  -7 62.8253 7.08157  25
  -1   2   7 57.8684 6.95826  24
  -1   2   7 61.0387 7.00500  21
  -1   2   7 61.1874 7.00335  19
   1  -2  -7 47.6645 7.65457   1
   1  -2  -7 42.4132 7.72516   3
  -1   2   7 49.0374 7.75467   4
  -1   2   7 36.3052 7.47183   2
  -1   2   7 53.5102 6.81201  15
   1  -2  -7 66.4483 9.12717  14
  -1   2   7 57.7062 6.89286   9
  -1   2   7 51.0192 6.85551   7
  -1   2   7 61.8790 6.87253  10
  -1   2   7 65.0982 8.87884  14
  -1   2   7 51.5491 8.75334  12
  -1   2   7 57.7070 6.88219  11
   1  -2  -7 64.6816 8.88466  12
  -1   2   6 156.001 18.6495   6
   1  -2  -6 166.590 19.5995   1
   1  -2  -6 158.760 19.7263   3
  -1   2   6 173.928 18.7455   5
  -1   2   6 118.475 19.2998   4
  -1   2   6 132.299 19.3696   2
  -1   2   6 167.065 20.1993  14
   1  -2  -6 166.876 20.1933  14
  -1   2   6 153.340 18.7136   9
  -1   2   6 163.741 18.7234   7
  -1   2   6 179.180 20.0612  30
   1  -2  -6 125.527 20.1381  28
   1  -2  -6 151.388 19.7315  30
   1  -2  -6 170.752 18.8084  25
  -1   2   6 157.972 18.7580  24
  -1   2   6 171.543 18.7995  21
  -1   2   6 167.397 18.7561  19
  -1   2   6 158.550 18.6891  10
  -1   2   6 167.425 20.1639  12
   1  -2  -6 160.233 20.2003  12
  -1   2   6 157.011 18.7108  11
  -1   2   5-0.30570 0.91881   7
   1  -2  -5-0.49242 1.63130   3
   1  -2  -5-1.22785 1.62060   4
  -1   2   5-1.25006 1.62217   2
   1  -2  -5-0.86281 1.49591   1
  -1   2   5 1.76808 1.86286   4
  -1   2   5 1.55096 1.17560   5
  -1   2   5 0.08044 0.71473   6
   1  -2  -5 1.91869 1.09540  31
  -1   2   5 0.20464 0.94885   9
   1  -2  -5 0.51211 2.15789  30
  -1   2   5 1.06521 1.84618  30
  -1   2   5 0.10541 0.94113  24
   1  -2  -5 1.63150 0.90154  25
  -1   2   5 1.64414 0.95571  21
  -1   2   5 0.26531 1.05612  23
  -1   2   5 4.13696 1.27771  19
  -1   2   5 1.97407 1.05546  16
  -1   2   5-0.54681 1.07166  10
  -1   2   5 0.49605 0.95034  11
  -1   2   5 3.42197 2.50668  14
   1  -2  -5 0.55926 2.17641  14
  -1   2   5 1.71882 2.34197  12
   1  -2  -5-1.11886 2.02149  12
  -1   2   4 338.534 41.3339   6
   1  -2  -4 366.819 42.1958   4
   1  -2  -4 358.701 42.1797   1
  -1   2   4 321.972 42.0794   4
   1  -2  -4 344.568 42.2781   3
  -1   2   4 324.731 42.0369   2
  -1   2   4 370.953 41.3950   5
   1  -2  -4 379.150 41.4164  32
  -1   2   4 349.896 42.2593  14
   1  -2  -4 350.320 42.2498  14
  -1   2   4 339.009 41.3795   7
  -1   2   4 349.317 41.3843   9
  -1   2   4 361.910 42.3401  30
   1  -2  -4 311.848 42.1864  30
  -1   2   4 360.221 41.3931  24
  -1   2   4 372.405 42.0954  26
   1  -2  -4 381.382 41.3394  25
  -1   2   4 334.887 41.4024  23
  -1   2   4 367.475 41.3802  21
  -1   2   4 395.611 41.3761  19
  -1   2   4 346.449 41.3689  16
  -1   2   4 354.921 41.3664  10
   1  -2  -4 327.916 42.1801  12
  -1   2   4 347.178 41.3732  11
  -1   2   4 389.320 42.3769  12
  -1   2   3 150.549 18.9483   6
  -1   2   3 159.312 19.0090   5
   1  -2  -3 183.285 19.9551   4
  -1   2   3 152.207 19.7310   4
   1  -2  -3 164.364 19.9076   3
   1  -2  -3 192.587 19.9012   2
  -1   2   3 136.726 19.5888   2
   1  -2  -3 166.840 19.0054  32
   1  -2  -3 158.155 19.6494  14
  -1   2   3 160.005 19.0092   9
  -1   2   3 157.825 19.0047   7
  -1   2   3 148.355 20.1036  28
   1  -2  -3 162.036 20.2156  28
  -1   2   3 190.598 20.0405  30
   1  -2  -3 161.192 19.8910  30
  -1   2   3 167.588 19.0084  23
  -1   2   3 157.999 19.6334  26
  -1   2   3 154.840 18.9640  21
  -1   2   3 192.061 19.0128  19
  -1   2   3 156.762 18.9702  16
  -1   2   3 166.620 19.0076  11
   1  -2  -3 155.844 19.6488  12
   1  -2  -3 144.051 19.6576  13
  -1   2   3 160.604 19.7038  13
  -1   2   3 170.925 19.0052  10
   1  -2  -2 66.8859 8.49440  32
   1  -2  -2 65.1898 9.16668  29
  -1   2   2 77.3813 9.47097  30
   1  -2  -2 76.3455 9.65906  28
  -1   2   2 63.7009 9.18395  26
  -1   2   2 73.8605 8.51258  23
  -1   2   2 78.2697 8.56979  10
  -1   2   2 94.7872 8.60082  19
  -1   2   2 66.5256 8.50968  18
   1  -2  -2 73.8210 9.42663   4
  -1   2   2 66.4809 9.19916   2
  -1   2   2 69.8948 8.57264   5
  -1   2   2 72.2082 8.55232   7
   1  -2  -2 63.9423 9.02485  14
   1  -2  -2 58.9121 9.32793  13
   1  -2  -2 61.1555 9.01507  12
  -1   2   2 67.8535 9.27650  13
   1  -2  -1 7.30734 2.27956  28
   1  -2  -1 5.44077 1.93168  29
  -1   2   1 3.02946 1.79365  29
  -1   2   1 6.52935 2.09354  30
  -1   2   1 4.85525 1.02566   6
  -1   2   1 4.22359 1.17518   7
  -1   2   1 6.46783 1.28066  10
  -1   2   1 3.77603 1.19743  11
  -1   2   1 4.43317 1.12199  17
  -1   2   1 3.13355 2.15946  13
   1  -2  -1 3.43589 2.31297  13
   1  -2  -1 5.09348 2.01585   2
   1  -2  -1 5.89759 2.17793   4
  -1   2   1 4.18836 1.89584   4
  -1   2   1 3.92277 1.83034   2
  -1   2   1 4.54705 1.32419   5
  -1   2   1 3.10004 2.18286  26
   1  -2  -1 2.86487 2.01422  27
   1  -2  -1 6.10922 2.33915  26
  -1   2   1 6.17528 1.25960   9
   1  -2   0 150.817 17.6177  27
   1  -2   0 145.640 17.6239  26
  -1   2   0 141.861 17.6126  27
  -1   2   0 146.321 16.8070   6
  -1   2   0 138.965 16.8456   9
  -1   2   0 144.132 17.6275   4
   1  -2   0 157.081 17.6611   2
  -1   2   0 140.537 16.8449  17
   1  -2   0 150.087 17.5497  29
  -1   2   0 124.493 17.4659  28
   1  -2   0 147.372 17.5920  30
   1  -2   0 150.807 17.6636  28
  -1   2   0 156.178 17.6330  29
  -1   2   0 144.420 16.8447  11
   1  -2   0 136.383 17.2990  12
  -1   2   0 153.660 17.6367  13
   1  -2   0 141.628 17.3416  14
  -1   2  -1 180.293 22.8095  29
   1  -2   1 200.151 22.8414  27
   1  -2   1 195.710 22.7917  28
  -1   2  -1 184.860 22.7027  28
  -1   2  -1 180.099 22.7723  27
   1  -2   1 190.075 22.9003  26
  -1   2  -1 189.596 22.0167   6
  -1   2  -1 193.298 22.0574  10
  -1   2  -1 187.203 22.0730  18
  -1   2  -1 186.793 22.8146   4
  -1   2  -1 185.191 22.0530   5
   1  -2   1 201.549 22.8489   2
   1  -2   1 182.652 22.7911   4
  -1   2  -1 182.036 22.7191   2
  -1   2  -1 188.253 22.0606   9
  -1   2  -1 178.683 22.0521   7
   1  -2   1 201.801 21.9906  15
  -1   2  -1 183.777 22.0502  11
   1  -2   1 179.235 22.7130  14
  -1   2  -1 198.821 22.8535  13
  -1   2  -1 212.162 22.8001  12
   1  -2   1 167.615 22.6247  12
  -1   2  -1 208.763 22.7967  14
   1  -2   2 311.902 32.6350  15
  -1   2  -2 276.614 32.6414   7
  -1   2  -2 284.658 32.6515   9
   1  -2   2 278.778 33.3699   4
   1  -2   2 254.966 33.4143   3
  -1   2  -2 276.717 33.4013   4
  -1   2  -2 246.032 32.6271   5
  -1   2  -2 245.933 33.2304   2
   1  -2   2 305.439 33.5091  27
  -1   2  -2 306.927 33.6047  29
  -1   2  -2 301.459 33.3862  28
   1  -2   2 304.685 33.4080  28
  -1   2  -2 261.488 33.4288  27
   1  -2   2 295.110 33.5722  26
  -1   2  -2 281.831 33.5992  26
  -1   2  -2 278.205 32.6409  22
  -1   2  -2 278.153 32.6273  10
  -1   2  -2 273.393 32.6678  18
  -1   2  -2 295.342 32.6085   6
  -1   2  -2 276.182 32.6393  11
   1  -2   2 252.119 33.4150  14
  -1   2  -2 303.657 33.5862  14
   1  -2   2 286.285 33.5306  12
  -1   2  -2 318.433 33.6367  12
   1  -2   3 215.419 23.4442  15
  -1   2  -3 199.196 23.3945   7
  -1   2  -3 201.052 23.4001   9
  -1   2  -3 186.168 23.3800   5
   1  -2   3 162.520 24.0674   3
   1  -2   3 213.563 24.1507   4
   1  -2   3 175.885 24.0049   1
  -1   2  -3 189.530 24.0550   2
  -1   2  -3 202.821 24.1969   4
   1  -2   3 221.940 24.2560  28
  -1   2  -3 206.668 24.4617  29
  -1   2  -3 197.229 24.3119  27
  -1   2  -3 200.600 24.1101  28
  -1   2  -3 183.409 23.3792  25
   1  -2   3 218.107 24.4584  26
  -1   2  -3 200.332 23.4512  22
  -1   2  -3 218.687 23.3636   6
  -1   2  -3 203.474 23.4524  18
  -1   2  -3 203.932 23.4495  17
   1  -2   3 185.387 24.4188  14
   1  -2   3 183.317 24.4166  12
  -1   2  -3 236.882 24.7038  12
  -1   2  -3 201.209 23.3939  11
  -1   2  -3 218.956 24.5852  14
  -1   2  -3 204.418 23.3745  10
   1  -2   4 300.148 42.8335   1
  -1   2  -4 356.991 43.0269   4
   1  -2   4 306.406 42.9498   3
  -1   2  -4 348.729 42.2531   5
  -1   2  -4 346.175 42.9285   2
  -1   2  -4 378.116 43.4528  29
   1  -2   4 409.243 43.2743  28
  -1   2  -4 373.456 43.3834  27
  -1   2  -4 384.577 43.1236  28
   1  -2   4 359.983 43.3131  26
  -1   2  -4 336.671 42.3012  25
  -1   2  -4 372.933 42.2354  10
   1  -2   4 337.283 42.4616  19
  -1   2  -4 377.528 42.3829  20
  -1   2  -4 359.672 42.3298  18
  -1   2  -4 372.589 42.3375  17
   1  -2   4 348.105 43.5827  14
   1  -2   4 374.471 42.3417  15
  -1   2  -4 365.544 42.2665   9
  -1   2  -4 358.727 42.2579   7
  -1   2  -4 421.867 42.2326   6
  -1   2  -4 358.137 42.2597  11
   1  -2   4 344.991 43.5673  12
  -1   2  -4 363.330 43.5872  12
  -1   2  -4 376.356 43.6679  14
   1  -2   5 215.288 35.4042   1
  -1   2  -5 290.525 34.9283   5
  -1   2  -5 277.477 35.6497   4
  -1   2  -5 300.088 35.6462   2
   1  -2   5 229.899 35.5302   3
  -1   2  -5 284.148 36.1137  27
   1  -2   5 347.014 36.1432  28
  -1   2  -5 314.751 35.9364  28
  -1   2  -5 273.131 35.0361  25
   1  -2   5 284.776 36.0512  26
  -1   2  -5 314.427 34.9077  10
  -1   2  -5 315.603 35.0957  20
   1  -2   5 270.028 35.1713  19
  -1   2  -5 315.720 35.0542  17
  -1   2  -5 304.320 35.0334  18
   1  -2   5 289.770 36.6064  14
   1  -2   5 331.705 35.1018  15
  -1   2  -5 301.687 34.9444   9
  -1   2  -5 288.240 34.9304   7
  -1   2  -5 347.279 34.8994   6
   1  -2   5 274.197 36.5370  12
  -1   2  -5 310.924 36.6489  12
  -1   2  -5 298.173 34.9368  11
  -1   2  -5 340.948 36.8321  14
  -1   2  -6-0.86500 1.53355   4
   1  -2   6 1.24403 1.37607   1
  -1   2  -6 1.65313 0.66390   6
  -1   2  -6 0.80497 1.56861   2
   1  -2   6 0.46390 1.57469   3
  -1   2  -6 0.54379 1.84489  28
  -1   2  -6 0.70580 1.17911  25
  -1   2  -6-1.41097 1.97600  27
   1  -2   6 0.63841 2.39806  26
  -1   2  -6 2.21879 0.93505  10
  -1   2  -6-0.09688 0.88506  11
  -1   2  -6 0.97909 1.11002  20
  -1   2  -6 0.43598 0.95558  17
   1  -2   6 4.75198 1.50913  19
  -1   2  -6 1.85093 1.15396  18
   1  -2   6-0.96769 1.74238  15
  -1   2  -6 0.98516 0.91376   9
  -1   2  -6 0.19339 0.80841   7
  -1   2  -6 0.90893 3.41277  14
   1  -2   6-1.85428 2.99647  14
  -1   2  -6-3.61810 2.84952  12
   1  -2   6 0.92362 2.90961  12
  -1   2  -7 2.52143 1.64233   4
   1  -2   7-0.44634 1.48592   3
  -1   2  -7 1.17378 1.42197   2
   1  -2   7 2.42459 1.31499   1
  -1   2  -7 0.60680 1.91709  28
  -1   2  -7 0.80229 2.01372  29
   1  -2   7-1.37418 2.43649  26
  -1   2  -7 1.03453 1.31254  25
  -1   2  -7 0.78725 2.48369  27
  -1   2  -7 0.56310 0.85614  11
  -1   2  -7 1.83868 0.80986   7
  -1   2  -7 2.85225 1.32271  20
  -1   2  -7 1.10216 1.12560  17
   1  -2   7 1.04979 1.51302  19
  -1   2  -7 1.21568 1.12525  18
  -1   2  -7 1.62788 0.92354   9
   1  -2   7 2.82645 1.97873  15
   1  -2   7 5.29858 3.34024  12
  -1   2  -7 6.16706 3.40587  14
   1  -2   7 5.31307 3.68436  14
  -1   2  -7 1.02287 3.22437  12
  -1   2  -8 4.40197 2.93328  29
  -1   2  -8 14.1233 3.36212  28
  -1   2  -8 8.89554 1.35820   7
   1  -2   8 7.31858 1.51003  21
  -1   2  -8 10.3349 1.82788  20
  -1   2  -8 10.0400 1.75107  17
   1  -2   8 11.9577 2.23175  19
  -1   2  -8 8.23343 1.68872  18
   1  -2   8 5.62404 1.88712   1
   1  -2   8 5.71538 2.01274   3
  -1   2  -8 7.88739 2.14690   2
  -1   2  -8 9.66231 2.04821  25
   1  -2   8 8.11126 3.16206  26
  -1   2  -8 4.36655 2.91221  27
   1  -2   8 5.94515 3.86462  14
  -1   2  -8 11.4853 4.33753  14
  -1   2  -8 6.85786 3.81474  12
   1  -2   8 5.92894 3.55784  12
   1  -2   9 5.30059 1.60869   1
   1  -2   9 5.41420 1.43620  21
  -1   2  -9 7.90438 1.80353  20
  -1   2  -9 6.54593 1.26187  32
  -1   2  -9 9.15292 2.04055  25
  -1   2  -9 5.91834 2.57020  28
   1  -2   9 6.53005 2.20165  19
  -1   2  -9 6.41995 1.67450  17
  -1   2  -9 9.38639 1.68626  18
  -1   2 -10 14.4267 2.55693  20
   1  -2  10 13.7571 2.24948  21
   1  -2  10 17.5727 3.05168  19
  -1   2 -10 13.3970 2.39541  17
  -1   2 -10 12.4891 2.87318  25
  -1   2 -10 14.5293 3.81274  28
  -1   2 -11 4.28999 1.65236  20
   1  -2  11 2.00750 1.16048  21
  -1   2 -11 6.31888 1.61411  17
   1  -2  11-0.35945 1.86443  19
  -1   2 -11-1.02550 2.10570  25
  -1   2 -11 6.12017 3.17425  28
   1  -2  11 4.34653 2.87291  15
   1  -2  12 6.98591 3.12645  15
  -1   2 -12 4.25795 1.80748  17
   1  -2  12 7.73515 2.36939  19
  -1   2 -12 6.47610 2.32050  25
   1  -2  13 2.85933 3.20808  15
   1  -2  13-2.07015 2.03520  19
  -1   2 -13-2.08620 2.05087  25
   1  -2  14 2.71300 3.48896  15
   1  -2  14 0.43212 2.14582  19
  -1   2 -14 1.83696 2.10405  25
   1  -2  15 2.50868 3.86754  15
   1  -2  15-0.45787 2.06536  19
  -1   2 -15-0.50256 2.35252  25
   1  -2  16 1.34569 3.74749  15
   1  -2  16 3.37520 2.27518  19
  -1   2 -16 1.64011 3.02096  25
   1  -2  17 6.21755 4.02384  15
   1  -2  17-0.49195 2.74407  19
  -1   2 -17 4.72836 2.94046  25
   1  -2  18 5.76677 4.11719  15
   1  -2  18-3.57468 2.88631  19
  -1   2 -18-1.88665 2.87835  25
   1  -2  19 4.40664 4.33012  15
  -1   2 -19 4.02102 3.13630  25
   1  -2  20-1.72040 4.30470  15
  -1   2 -20 1.41582 3.19328  25
   1  -1 -22-0.74799 3.70396  25
  -1   1  22 0.65296 3.36815  16
   1  -1 -21-1.42972 3.54369  25
   1  -1 -20-0.67642 3.24178  25
   1  -1 -19 6.97635 3.30602  25
   1  -1 -18-1.18023 2.83062  25
  -1   1  17 2.38610 1.85628  21
   1  -1 -17-1.09053 2.56239  25
   1  -1 -17 4.62843 2.80461  32
  -1   1  16 1.64044 2.62789  15
  -1   1  16 4.16984 1.94166  21
   1  -1 -16 4.04148 2.65400  25
   1  -1 -16 1.37325 2.49399  32
  -1   1  15-2.83452 2.32472  19
  -1   1  15 4.26653 2.34265  15
  -1   1  15-0.29800 1.73540  21
   1  -1 -15 3.68758 2.49154  25
   1  -1 -15-1.03693 2.27794  32
  -1   1  14-3.33460 2.01341  19
  -1   1  14 2.05686 2.35798  15
  -1   1  14-3.04713 1.75244  21
   1  -1 -14 1.25384 2.09830  25
   1  -1 -14-0.24345 2.29216  32
  -1   1  13 1.74695 1.60290  19
  -1   1  13 0.25598 1.50436  21
  -1   1  13 1.79429 1.93375  15
   1  -1 -13-0.75311 1.96306  25
   1  -1 -13 0.22731 2.17979  32
  -1   1  12 4.56526 1.64447  19
  -1   1  12-2.87025 4.09482  30
  -1   1  12 2.11738 1.46009  21
  -1   1  12 1.42614 1.96624  15
  -1   1  12 1.52458 1.77376  24
   1  -1 -12 3.36861 1.91417  25
   1  -1 -12 0.84493 1.95548  32
  -1   1  11 4.29193 1.53972  19
  -1   1  11-2.66213 3.64433  30
  -1   1  11 1.28930 1.43604  21
  -1   1  11 4.89016 1.93162  15
  -1   1  11 6.16910 1.76942  24
   1  -1 -11 4.48524 1.98999  25
   1  -1 -11 2.14919 1.88693  32
  -1   1  10 0.18101 1.39238  24
   1  -1 -10 0.53181 1.55539  25
  -1   1  10 1.36545 1.24390  21
  -1   1  10 5.26738 1.37577  19
  -1   1  10-4.09619 3.55863  30
  -1   1  10 3.72113 1.80259  15
   1  -1 -10 7.47124 1.69262  32
  -1   1  10 1.20967 3.39263  14
   1  -1 -10-1.15855 3.35600  14
  -1   1  10-1.21084 3.28132  12
   1  -1 -10 5.76966 3.34269  12
   1  -1  -9 0.23130 1.47409  25
  -1   1   9-0.32790 1.34340  24
  -1   1   9-0.35177 1.15372  21
  -1   1   9 3.80663 1.24843  19
   1  -1  -9 1.41764 1.36333   3
   1  -1  -9 1.84488 1.28512   1
  -1   1   9-0.75250 3.17304  30
  -1   1   9 4.38686 1.57966  15
   1  -1  -9 2.83738 1.44484  32
  -1   1   9 1.07819 2.91798  14
   1  -1  -9-1.02873 2.68355  12
  -1   1   9 2.15807 3.40076  12
   1  -1  -9-1.03270 2.89304  14
   1  -1  -8 1.21612 1.25204  32
  -1   1   8 7.89896 1.41718  15
  -1   1   8-0.50061 0.57412   6
   1  -1  -8-0.40316 1.39668   3
   1  -1  -8 0.70973 1.02543   1
  -1   1   8-1.37580 2.62924  30
   1  -1  -8-0.79369 1.31367  25
  -1   1   8 1.62688 1.22747  24
  -1   1   8 2.83321 1.13705  21
  -1   1   8 0.73875 1.16987  19
  -1   1   8-1.45801 0.73796   7
   1  -1  -8-0.90801 2.70420  14
  -1   1   8-0.94800 2.65205  12
   1  -1  -8-0.90436 2.92132  12
  -1   1   8-0.94727 2.73692  14
   1  -1  -7 43.7607 4.58390  32
   1  -1  -7 43.5932 4.66300  31
  -1   1   7 34.7476 4.37380  15
   1  -1  -7 26.8758 4.90349   4
   1  -1  -7 28.7334 4.93058   1
   1  -1  -7 26.0950 5.12452   3
  -1   1   7 25.1083 4.96091   2
  -1   1   7 31.3155 5.73655  30
   1  -1  -7 38.3073 4.58927  25
  -1   1   7 34.7881 4.49815  24
  -1   1   7 39.9412 4.49194  21
  -1   1   7 31.2401 4.39722  19
  -1   1   7 34.2287 4.29855   7
  -1   1   7 36.2151 4.22459   6
  -1   1   7 30.2897 6.07948  12
  -1   1   7 32.7302 6.35875  14
   1  -1  -7 32.1717 6.25608  14
   1  -1  -7 42.2014 6.54052  12
  -1   1   6 27.4551 3.26893   6
   1  -1  -6 38.9895 3.66284  31
   1  -1  -6 26.9023 3.53552  32
  -1   1   6 28.5036 3.36479  15
   1  -1  -6 16.2301 3.86671   1
   1  -1  -6 21.7951 4.04172   4
   1  -1  -6 28.5370 4.13110   2
  -1   1   6 19.7033 4.08445   2
   1  -1  -6 20.4920 4.18026   3
  -1   1   6 23.2923 4.75859  30
   1  -1  -6 29.1568 4.81489  30
  -1   1   6 23.3308 3.49204  24
   1  -1  -6 26.1694 3.49886  25
  -1   1   6 26.7535 3.47739  21
  -1   1   6 27.4194 3.40887  19
  -1   1   6 28.3668 3.37573   7
  -1   1   6 27.3894 3.30644  10
  -1   1   6 19.3488 4.66890  12
   1  -1  -6 21.3878 4.90151  12
   1  -1  -6 34.1890 5.34488  14
  -1   1   6 13.8106 4.50422  14
  -1   1   5 174.353 20.7905   6
   1  -1  -5 180.802 21.5617   1
  -1   1   5 168.521 21.5129   4
   1  -1  -5 187.095 21.7244   3
   1  -1  -5 187.029 21.5492   4
   1  -1  -5 189.044 21.5052   2
  -1   1   5 161.007 21.4614   2
   1  -1  -5 179.063 20.9222  32
   1  -1  -5 189.325 20.9173  31
  -1   1   5 177.924 22.0216  14
   1  -1  -5 168.412 21.9301  14
  -1   1   5 177.976 20.8046   8
  -1   1   5 176.646 20.8446   7
   1  -1  -5 167.916 21.7751  30
  -1   1   5 208.220 22.0706  30
  -1   1   5 177.175 20.9139  24
   1  -1  -5 191.473 20.9083  25
  -1   1   5 183.763 20.8959  21
  -1   1   5 180.575 20.8219  19
  -1   1   5 167.009 20.8095  10
   1  -1  -5 182.668 22.0466  12
  -1   1   5 173.574 21.6566  13
  -1   1   5 185.960 22.0726  12
   1  -1  -4 529.994 57.8416   4
   1  -1  -4 498.086 57.8175   1
  -1   1   4 469.809 57.7344   2
  -1   1   4 461.325 57.7658   4
   1  -1  -4 511.641 57.9456   3
   1  -1  -4 556.525 57.8464   2
   1  -1  -4 517.232 57.0968  31
   1  -1  -4 527.827 58.0184  14
  -1   1   4 485.097 57.9420  14
  -1   1   4 496.665 57.0878   8
  -1   1   4 484.143 57.1087   7
   1  -1  -4 473.282 58.3961  28
  -1   1   4 556.168 58.1744  30
   1  -1  -4 439.542 57.8920  30
  -1   1   4 491.823 57.1437  24
  -1   1   4 474.522 57.5979  26
   1  -1  -4 520.356 57.1061  25
  -1   1   4 511.295 57.1203  21
  -1   1   4 452.324 57.0753  10
  -1   1   4 489.758 57.1354  16
  -1   1   4 473.926 57.0652   6
  -1   1   4 521.735 58.0052  12
   1  -1  -4 492.397 57.9284  12
  -1   1   3 1280.41 149.371   2
   1  -1  -3 1321.43 149.456   1
   1  -1  -3 1407.75 149.491   4
  -1   1   3 1240.95 149.391   4
   1  -1  -3 1320.71 149.545   3
   1  -1  -3 1461.86 149.472   2
   1  -1  -3 1292.63 148.731  32
   1  -1  -3 1308.59 149.276  14
  -1   1   3 1324.70 149.302  14
  -1   1   3 1287.11 148.727   7
  -1   1   3 1308.05 148.710   8
  -1   1   3 1286.34 149.522  30
   1  -1  -3 1232.04 149.792  28
  -1   1   3 1333.21 149.252  26
  -1   1   3 1317.16 148.746  24
  -1   1   3 1247.37 148.702  23
  -1   1   3 1223.74 148.694  21
  -1   1   3 1268.51 148.697   6
  -1   1   3 1299.20 148.726  16
  -1   1   3 1332.34 149.306  12
   1  -1  -3 1267.79 149.252  12
   1  -1  -3 1337.22 149.270  13
  -1   1   3 1268.34 148.712  10
   1  -1  -2 3414.34 377.326  28
  -1   1   2 3306.97 377.114  30
  -1   1   2 3129.76 376.359   6
  -1   1   2 3234.46 377.023   2
   1  -1  -2 3587.10 377.134   1
  -1   1   2 3223.85 377.069   4
   1  -1  -2 3320.17 377.226   3
   1  -1  -2 3437.55 377.124   4
   1  -1  -2 3507.11 377.100   2
  -1   1   2 3275.68 376.382   5
  -1   1   2 3299.60 377.166   3
  -1   1   2 3189.47 376.369   8
  -1   1   2 3271.65 376.388   7
   1  -1  -2 3147.64 376.668  14
  -1   1   2 3309.53 376.705  14
   1  -1  -2 3560.68 376.976  26
  -1   1   2 3372.57 376.921  26
   1  -1  -2 3511.47 376.892  13
  -1   1   2 3339.47 376.708  12
   1  -1  -2 3146.96 376.676  12
   1  -1  -2 3159.57 376.365  32
   1  -1  -1 3.37257 1.90109   4
  -1   1   1 0.82715 1.64361   3
  -1   1   1 3.90278 1.85458   2
   1  -1  -1 0.72722 1.44695   1
  -1   1   1 1.60361 1.14849   5
  -1   1   1 2.01755 0.92608   7
   1  -1  -1 0.36222 1.68250  29
   1  -1  -1 0.38838 1.82470  28
   1  -1  -1 1.08373 1.63694  30
  -1   1   1 0.36179 1.46334  30
   1  -1  -1-0.27815 1.83698  13
  -1   1   1 1.29027 1.78126  26
   1  -1   0 844.757 90.7043  26
  -1   1   0 818.175 90.7913  27
  -1   1   0 830.001 90.6990  26
   1  -1   0 727.442 90.6224   1
  -1   1   0 843.790 90.7638   1
  -1   1   0 782.349 90.6967   4
   1  -1   0 865.500 90.7195   2
   1  -1   0 793.156 90.7868   3
  -1   1   0 729.821 90.5885   2
   1  -1   0 744.457 90.6486   4
  -1   1   0 746.764 90.0125  17
  -1   1   0 759.157 89.9895   6
  -1   1   0 744.533 90.5647  28
   1  -1   0 765.130 90.6039  30
  -1   1   0 772.457 90.6859  29
   1  -1   0 780.606 90.5658  28
   1  -1   0 779.424 90.5146  13
   1  -1   0 802.170 90.1751  14
   1  -1   0 819.388 90.1775  12
  -1   1   0 774.958 89.9994   8
  -1   1  -1 40.5841 6.01483  27
   1  -1   1 42.8053 6.11701  26
  -1   1  -1 40.8708 5.22281   6
  -1   1  -1 44.9884 6.02166   4
  -1   1  -1 39.7257 5.30099   5
   1  -1   1 40.6473 6.02390   3
   1  -1   1 36.5870 5.83901   2
  -1   1  -1 43.7281 5.29481  18
  -1   1  -1 40.9923 5.99624  29
   1  -1   1 48.2418 5.96966  30
   1  -1   1 44.2859 5.74765  28
  -1   1  -1 41.3336 5.69824  28
  -1   1  -1 44.9092 5.23640   8
  -1   1  -1 42.3436 5.26537   7
   1  -1   1 39.7496 5.60009  14
  -1   1  -1 50.3118 5.73308  14
   1  -1   1 46.3689 5.68652  12
  -1   1  -1 53.3506 5.78903  12
  -1   1  -1 52.9748 6.08909  13
   1  -1   1 49.0840 5.99952  13
   1  -1   2 169.845 19.5244  15
  -1   1  -2 173.205 19.5166   8
  -1   1  -2 158.670 19.5285   7
   1  -1   2 172.914 20.3957  26
  -1   1  -2 169.931 19.5069   6
  -1   1  -2 174.762 19.6394  20
  -1   1  -2 163.929 19.5572  18
  -1   1  -2 160.563 19.5424  17
  -1   1  -2 169.745 20.3144  29
  -1   1  -2 171.863 20.3522  27
   1  -1   2 210.191 20.5870  29
  -1   1  -2 161.565 19.9226  28
   1  -1   2 188.816 20.0296  28
   1  -1   2 147.753 20.1002   1
   1  -1   2 177.056 20.1813   2
   1  -1   2 158.922 20.1338   4
  -1   1  -2 159.087 19.5319   5
   1  -1   2 155.312 20.2304   3
  -1   1  -2 176.333 20.2132   2
  -1   1  -2 171.196 20.2513   4
  -1   1  -2 166.250 20.1507  12
   1  -1   2 160.417 20.1563  14
  -1   1  -2 193.125 20.2803  14
   1  -1   2 164.027 20.1619  13
   1  -1   2 171.394 20.1930  12
   1  -1   3 50.8119 5.73259  15
   1  -1   3 42.9965 6.55305  14
  -1   1  -3 50.8536 5.61110   8
  -1   1  -3 47.0670 5.64621   7
   1  -1   3 49.8637 6.66557  26
  -1   1  -3 42.1471 5.60588  25
  -1   1  -3 45.6738 5.58166   6
  -1   1  -3 50.7289 5.77643  20
  -1   1  -3 50.2975 5.71976  18
  -1   1  -3 43.4568 5.66491  17
  -1   1  -3 44.7877 6.54312  27
   1  -1   3 51.8392 6.72969  29
  -1   1  -3 37.2512 6.00176  28
   1  -1   3 53.8443 6.23566  28
  -1   1  -3 43.1238 6.31400   4
  -1   1  -3 47.2308 6.34046   2
   1  -1   3 46.3115 6.30369   1
   1  -1   3 34.6310 6.26908   3
   1  -1   3 49.3001 6.33093   4
   1  -1   3 46.3284 6.24913   2
   1  -1   3 45.1721 6.61457  12
  -1   1  -3 51.8281 6.69588  12
  -1   1  -3 54.8785 6.74963  14
   1  -1   4 769.984 80.6821  15
   1  -1   4 676.961 81.7818  14
  -1   1  -4 662.602 80.5959   7
  -1   1  -4 677.998 80.6488  25
  -1   1  -4 722.652 80.5664   6
  -1   1  -4 723.624 80.7394  20
  -1   1  -4 682.980 80.6410  17
  -1   1  -4 687.921 80.6520  18
  -1   1  -4 713.569 81.1855  28
   1  -1   4 798.376 81.3216  28
  -1   1  -4 699.144 81.6184  27
  -1   1  -4 650.210 81.1891   2
   1  -1   4 672.712 81.1630   4
   1  -1   4 628.909 81.2403   3
   1  -1   4 699.382 81.1500   2
   1  -1   4 602.640 81.1345   1
  -1   1  -4 744.318 81.3221   4
  -1   1  -4 709.605 81.7716  12
   1  -1   4 664.857 81.7489  12
  -1   1  -4 706.167 81.7841  14
   1  -1   5 82.9998 8.63794  15
   1  -1   5 74.5629 10.1306  14
  -1   1  -5 69.4211 8.42364   7
  -1   1  -5 61.7465 9.54366  27
  -1   1  -5 82.1177 9.78124  29
  -1   1  -5 70.6067 9.12559  28
   1  -1   5 67.3681 8.69904  19
  -1   1  -5 72.0680 8.60616  20
  -1   1  -5 71.0242 8.50236  17
  -1   1  -5 65.8639 8.49706  18
  -1   1  -5 78.3645 8.37704   6
  -1   1  -5 79.7717 10.1272  12
  -1   1  -5 83.7671 10.2893  14
   1  -1   5 64.2448 10.0262  12
   1  -1   5 58.4160 8.87932   4
  -1   1  -5 73.1575 9.10067   2
   1  -1   5 53.2927 8.91070   1
   1  -1   5 61.2862 9.06048   3
   1  -1   5 78.1154 8.98370   2
  -1   1  -5 71.1409 9.12593   4
  -1   1  -5 70.9028 8.55836  25
  -1   1  -6 28.0030 3.94276  20
   1  -1   6 31.8865 4.15394  19
  -1   1  -6 31.9399 3.85266  18
  -1   1  -6 35.8970 3.85424  17
  -1   1  -6 28.3104 4.36351   2
   1  -1   6 19.6495 4.26896   3
   1  -1   6 23.1125 4.20060   1
  -1   1  -6 25.3790 4.93184  29
  -1   1  -6 27.0017 4.52057  28
  -1   1  -6 34.2329 5.78012  12
   1  -1   6 32.3049 5.87998  14
   1  -1   6 28.8223 5.83703  12
  -1   1  -6 26.0180 5.40587  14
  -1   1  -6 34.9848 3.99813  25
  -1   1  -6 30.2929 5.20673  27
  -1   1  -7 12.5031 1.84796  25
  -1   1  -7 9.61297 2.78771  27
   1  -1   7 8.60693 1.35674  21
  -1   1  -7 5.69729 1.66642  20
  -1   1  -7 10.6209 1.60319  17
   1  -1   7 7.57767 1.87063  19
  -1   1  -7 9.76468 1.60578  18
   1  -1   7 7.80402 2.05114   3
   1  -1   7 6.18147 1.80113   1
  -1   1  -7 7.23387 2.83249  29
  -1   1  -7 10.5799 2.67367  28
   1  -1   7 5.86681 3.85895  14
  -1   1  -7 4.79509 3.45845  12
  -1   1  -7 14.4599 3.87100  14
   1  -1   7 15.6005 4.21762  12
  -1   1  -7 6.22934 1.38041  32
  -1   1  -8 7.28777 1.88241  25
   1  -1   8 5.51020 1.61254   1
   1  -1   8 4.42276 1.62093   3
   1  -1   8 8.98057 1.31564  21
  -1   1  -8 6.10043 1.58138  20
  -1   1  -8 8.03122 1.42565  17
   1  -1   8 5.52592 1.89090  19
  -1   1  -8 9.17601 2.55867  28
  -1   1  -8 6.39346 2.92202  29
  -1   1  -8 18.4374 4.28222  12
   1  -1   8 3.31170 3.17450  12
   1  -1   8 4.42812 3.37792  14
  -1   1  -8 7.63386 3.59869  14
  -1   1  -8 3.62394 1.27173  32
  -1   1  -9 3.16356 1.23933  32
   1  -1   9 6.39223 2.46374  15
   1  -1   9 6.62891 1.22544  21
  -1   1  -9 3.68978 1.55874  20
  -1   1  -9 3.05558 1.25294  17
   1  -1   9 5.71183 1.77776  19
  -1   1  -9 1.28717 2.14215  28
  -1   1  -9 5.26657 3.08416  29
  -1   1  -9 3.55740 3.13108  12
   1  -1   9 3.73777 3.63660  12
  -1   1  -9 10.7248 4.07008  14
   1  -1   9 7.47011 3.85012  14
  -1   1  -9 5.58648 1.72967  25
   1  -1  10 4.22256 1.31276  21
  -1   1 -10 6.43871 1.77215  20
   1  -1  10 6.25963 2.09499  19
  -1   1 -10 4.78168 1.50076  17
  -1   1 -10 11.4213 3.10744  28
   1  -1  10 11.1998 2.86480  15
  -1   1 -10 6.93293 2.11838  25
  -1   1 -10 2.47588 1.37544  32
  -1   1 -11 5.84456 1.58810  17
   1  -1  11 4.09257 2.15193  19
   1  -1  11 6.05986 1.43203  21
  -1   1 -11 5.21573 1.79201  20
  -1   1 -11 4.69811 2.95981  28
  -1   1 -11 8.69791 2.23421  25
   1  -1  11 4.84538 2.90832  15
   1  -1  12-0.73905 1.94344  19
  -1   1 -12-0.38194 1.22653  17
  -1   1 -12-1.13496 1.66536  20
  -1   1 -12 1.70050 2.53239  28
  -1   1 -12 0.36040 1.96565  25
   1  -1  12 0.29582 2.81870  15
  -1   1 -13 6.44352 2.18520  20
  -1   1 -13 7.20845 2.46439  25
   1  -1  13 5.46081 2.45519  19
   1  -1  13 6.78993 3.17737  15
  -1   1 -14 1.32667 2.28622  25
   1  -1  14-0.41819 1.89255  19
   1  -1  14 6.32736 3.19517  15
  -1   1 -15 0.48548 2.40437  25
   1  -1  15-0.44568 2.27663  19
   1  -1  15 2.74758 3.52992  15
  -1   1 -16-1.05961 2.36227  25
   1  -1  16-2.76310 2.72555  19
   1  -1  16 2.95502 3.58411  15
  -1   1 -17-1.13876 2.73376  25
   1  -1  17-2.90924 2.93554  19
   1  -1  17 1.80539 3.95662  15
  -1   1 -18-0.61361 2.97439  25
   1  -1  18-3.54558 2.81148  19
  -1   1 -19-1.31291 3.11208  25
   1  -1  19-2.62376 2.96327  19
   1  -1  19 3.53902 4.03568  15
   1  -1  20 2.73412 4.31408  15
  -1   1 -20 1.39323 3.26809  25
   1  -1  21 9.61829 4.75275  15
  -1   1 -21-0.73226 3.35150  25
   1   0 -21-0.73236 3.38822  25
   1   0 -20-1.39037 3.69338  25
   1   0 -19 4.57740 3.51075  25
   1   0 -18-0.61574 3.01727  25
   1   0 -17-1.71143 2.88502  25
  -1   0  17 2.59796 2.98612  15
  -1   0  17-1.04986 1.85848  21
   1   0 -16-1.57487 2.45785  25
  -1   0  16 0.32963 1.73406  21
  -1   0  16-0.30183 2.61662  15
  -1   0  15 1.94884 2.56193  15
   1   0 -15 0.96041 2.30348  25
  -1   0  15 2.46706 1.81304  21
   1   0 -15-1.69791 2.24645  32
  -1   0  14 1.60718 1.57336  19
  -1   0  14 1.78384 2.32833  15
   1   0 -14-3.05640 2.33895  25
  -1   0  14-0.57344 1.73278  21
   1   0 -14 0.22852 2.10095  32
  -1   0  13 2.36350 1.52839  19
  -1   0  13 3.93711 2.18010  15
   1   0 -13-0.39456 1.87515  25
  -1   0  13 1.56963 1.89584  24
  -1   0  13 1.06012 1.63163  21
   1   0 -13-0.42804 2.05662  32
  -1   0  12 1.16921 1.41879  19
  -1   0  12 3.12442 1.95941  24
   1   0 -12 0.35805 1.95563  25
  -1   0  12 1.46140 2.15130  15
  -1   0  12 0.73036 1.54694  21
   1   0 -12-0.79759 1.88655  32
  -1   0  11 1.85705 3.51093  30
   1   0 -11 6.38329 2.14313  25
  -1   0  11 3.07307 1.89754  24
  -1   0  11 5.78388 2.17726  15
  -1   0  11 3.84709 1.47517  19
  -1   0  11 1.11141 1.47201  21
   1   0 -11 5.24616 1.76936  32
  -1   0  10 2.21766 1.44155  21
  -1   0  10 3.56449 1.38322  19
  -1   0  10 12.8311 4.18039  30
  -1   0  10 6.44042 2.09628  15
   1   0 -10 5.64153 1.94520  25
  -1   0  10 7.18028 1.82968  24
   1   0 -10 3.53700 3.75177  12
  -1   0  10 3.75992 3.87915  12
  -1   0  10 3.75679 3.54526  14
   1   0 -10 8.29563 4.14118  14
   1   0 -10 5.18714 1.67571  32
  -1   0   9-1.27089 1.23716  21
  -1   0   9-1.08378 1.07639  19
  -1   0   9-0.78394 2.83120  30
  -1   0   9 3.76885 1.68711  15
   1   0  -9-0.98775 1.47083  25
  -1   0   9 1.80315 1.46776  24
   1   0  -9 1.05462 2.85022  12
  -1   0   9-1.12065 3.43418  12
  -1   0   9 4.47887 3.61694  14
   1   0  -9 1.06007 2.76074  14
   1   0  -9 0.79419 1.37675  32
   1   0  -8 0.51550 1.14738   4
  -1   0   8 1.97816 1.02876  19
  -1   0   8-0.16218 1.10813  21
  -1   0   8 0.71419 2.63685  30
  -1   0   8 3.36690 1.61676  15
   1   0  -8 1.51704 1.46334  25
  -1   0   8 3.40657 1.52537  24
   1   0  -8 1.86234 3.01354  12
   1   0  -8 1.87196 2.79356  14
  -1   0   8 0.98816 2.67696  14
  -1   0   8-0.98898 2.58219  12
   1   0  -8 9.84358 1.95506  31
   1   0  -8 0.14746 1.19079  32
   1   0  -7 0.54021 1.18259   2
   1   0  -7 0.30019 1.25686   4
  -1   0   7 1.27309 0.88248  19
  -1   0   7-0.14352 1.03471  21
  -1   0   7 0.64676 2.47765  30
  -1   0   7 4.23420 1.40742  15
  -1   0   7 4.65138 1.43404  24
   1   0  -7 2.21600 1.29725  25
   1   0  -7 1.61695 2.26791  12
   1   0  -7 1.62530 2.49600  14
  -1   0   7 2.57377 2.91140  12
  -1   0   7 0.85721 2.84232  14
   1   0  -7 0.53655 1.20239  32
   1   0  -7 2.87532 1.68761  31
   1   0  -6 33.7633 4.42246  32
   1   0  -6 44.9814 4.68918  31
  -1   0   6 37.2367 4.37407  15
  -1   0   6 36.6838 4.40361  21
  -1   0   6 30.6326 4.23727  19
  -1   0   6 25.5998 5.83136  30
  -1   0   6 38.8055 4.50231  24
   1   0  -6 35.8042 4.50725  25
   1   0  -6 44.6391 6.29386  12
  -1   0   6 31.2852 5.89666  14
   1   0  -6 40.0370 6.11316  14
  -1   0   6 38.5835 6.12843  12
   1   0  -6 26.1977 5.02708   3
  -1   0   6 29.7528 4.90059   3
   1   0  -6 34.8321 4.95521   4
  -1   0   6 28.9096 4.78909   1
   1   0  -6 34.8018 4.93548   1
   1   0  -6 35.6719 4.88540   2
   1   0  -5 5.53411 1.66592   4
   1   0  -5 3.11426 1.66719   3
  -1   0   5 6.52613 1.92486   3
   1   0  -5 2.08104 1.53325   1
   1   0  -5 0.63659 1.44913   2
  -1   0   5 2.69504 1.56837   1
  -1   0   5 0.75935 0.99696  21
  -1   0   5 2.60124 2.30566  30
  -1   0   5 1.92802 1.12101  15
   1   0  -5 1.25682 1.00719  25
  -1   0   5 4.86029 1.29783  24
   1   0  -5 3.41119 2.30632  14
  -1   0   5 3.59493 2.54151  12
  -1   0   5 0.59867 2.05066  14
   1   0  -5 5.09066 2.36636  12
   1   0  -5 4.42772 1.41277  31
   1   0  -5 3.45256 1.09455  32
   1   0  -4-0.35493 1.51669   4
   1   0  -4 0.39491 1.68753   3
   1   0  -4 0.33135 1.56940   2
  -1   0   4-1.03634 1.43336   1
  -1   0   4-1.17940 1.55531   3
   1   0  -4 0.35277 1.27402   1
  -1   0   4-0.36835 0.86469  21
  -1   0   4-4.16332 2.26618  30
   1   0  -4 2.27115 2.27307  30
  -1   0   4 1.34358 1.12474  24
  -1   0   4-0.46493 1.36409  26
   1   0  -4 0.19876 0.93594  25
  -1   0   4-0.47056 2.01080  14
  -1   0   4 1.41296 1.95426  12
   1   0  -4-0.91047 2.10545  14
   1   0  -4-0.45351 1.88174  12
   1   0  -4 1.62918 1.06833  32
   1   0  -4 0.08980 1.21867  31
  -1   0   3 7347.99 857.279  21
   1   0  -3 7448.90 857.285  31
  -1   0   3 7325.00 857.901   2
  -1   0   3 7551.49 857.945   1
   1   0  -3 7697.01 857.926   2
  -1   0   3 7589.74 858.043   3
   1   0  -3 7712.50 858.070   3
   1   0  -3 7543.57 857.945   1
   1   0  -3 7710.37 857.976   4
  -1   0   3 8052.30 858.134  30
   1   0  -3 7366.41 857.872  12
  -1   0   3 7463.59 857.916  12
  -1   0   3 7434.57 857.685  13
  -1   0   3 7345.66 857.900  14
   1   0  -3 7366.05 857.875  14
  -1   0   3 7300.85 857.319  24
  -1   0   3 7127.47 857.623  26
   1   0  -2 376.759 43.3381   1
   1   0  -2 377.228 43.3338   2
  -1   0   2 367.832 43.3231   2
  -1   0   2 383.682 43.3529   1
   1   0  -2 376.592 43.3683   4
  -1   0   2 376.819 43.4506   3
   1   0  -2 366.969 43.4344   3
   1   0  -2 319.624 43.2542  30
  -1   0   2 404.634 43.4669  30
   1   0  -2 362.102 42.9836  12
  -1   0   2 377.688 43.0513  13
   1   0  -2 363.264 43.0466  13
  -1   0   2 359.503 42.9980  12
   1   0  -2 360.152 42.9814  14
  -1   0   2 360.183 43.0006  14
  -1   0   2 373.207 43.0674  26
  -1   0   2 354.129 42.6985  24
   1   0  -2 430.543 43.1401  26
  -1   0   1 377.723 41.8409  30
   1   0  -1 315.107 41.7073  30
  -1   0   1 352.262 41.5343  13
   1   0  -1 357.507 41.5183  13
   1   0  -1 376.381 41.6890  26
  -1   0   1 361.695 41.6462  26
   1   0  -1 369.863 41.8726   1
  -1   0   1 330.037 41.7712   2
  -1   0   1 365.962 41.9574   3
   1   0  -1 356.645 41.8575   4
   1   0   0 42.0952 6.13761  29
   1   0   0 42.1693 5.91301  30
   1   0   0 44.4894 5.86080  28
   1   0   0 44.6918 5.84217  13
   1   0   0 47.5842 6.25402  27
  -1   0   0 50.3872 6.08737  26
   1   0   0 42.4749 6.11351   2
  -1   0   0 39.3740 6.07600   2
  -1   0   0 47.9947 6.11245   1
   1   0   0 46.7248 6.24002   3
   1   0   0 46.6847 6.18465   1
  -1   0   0 43.1303 6.20084   3
   1   0   0 50.5680 6.25262   4
   1   0   1 439.593 48.0540   2
   1   0   1 414.602 48.1152   3
  -1   0  -1 432.362 48.0433   1
  -1   0  -1 435.544 47.8804  30
  -1   0  -1 399.251 47.6253  28
  -1   0  -1 385.173 48.0279  29
   1   0   1 441.892 48.1542  29
   1   0   1 417.783 47.8395  30
   1   0   1 435.148 47.6582  28
  -1   0  -1 392.134 47.5903  12
   1   0   1 413.083 47.8000  13
   1   0   1 382.654 47.5810  12
   1   0   1 385.981 47.5944  14
  -1   0  -1 387.724 47.5942  14
  -1   0  -1 420.232 48.1173  27
   1   0   1 439.926 48.0617  26
   1   0   1 429.851 48.1504  27
   1   0   2 31.9172 5.08366  27
   1   0   2 34.5599 4.42973  19
   1   0   2 37.8376 5.03031   1
  -1   0  -2 37.3213 5.08639   2
  -1   0  -2 34.0363 5.02106   1
   1   0   2 31.9517 5.10803   3
  -1   0  -2 35.1280 5.14711   3
   1   0   2 32.0580 4.95344   2
   1   0   2 32.5394 5.02369   4
   1   0   2 38.1303 4.47909  28
   1   0   2 37.2605 5.16783  29
   1   0   2 38.7418 4.80123  30
  -1   0  -2 36.3132 5.14653  27
  -1   0  -2 35.1246 4.47751  28
  -1   0  -2 38.7272 4.95755  12
   1   0   2 31.0210 4.86402  12
  -1   0  -2 33.8159 4.87572  14
   1   0   2 40.0267 4.97293  14
  -1   0  -3 298.833 35.4571  20
   1   0   3 274.150 35.4550  19
  -1   0  -3 285.185 35.3618  17
   1   0   3 291.229 35.9366   4
   1   0   3 303.949 35.9552   1
  -1   0  -3 291.164 35.9545   2
  -1   0  -3 296.187 35.9288   1
   1   0   3 287.144 36.0027   3
   1   0   3 289.607 35.9113   2
  -1   0  -3 316.847 36.0746   3
  -1   0  -3 293.992 35.5413  28
   1   0   3 356.438 36.3405  27
  -1   0  -3 291.657 36.1287  27
   1   0   3 329.487 36.2617  29
   1   0   3 354.292 35.6394  28
   1   0   3 302.892 36.1434  12
  -1   0  -3 316.419 36.1708  12
   1   0   3 313.737 36.1736  14
  -1   0  -3 329.104 36.2039  14
   1   0   3 338.883 35.3996  15
  -1   0  -4 111.368 13.3060  25
   1   0   4 101.443 13.7684   4
   1   0   4 102.623 13.7543   2
  -1   0  -4 113.779 13.8073   1
   1   0   4 108.268 13.9243   3
  -1   0  -4 118.086 13.9126   3
   1   0   4 106.315 13.7934   1
  -1   0  -4 107.197 13.3776  20
  -1   0  -4 109.883 13.2658  17
   1   0   4 146.471 14.5032  29
  -1   0  -4 108.594 14.1574  27
  -1   0  -4 105.893 14.0928  29
  -1   0  -4 121.763 13.6002  28
  -1   0  -4 119.237 14.4048  14
   1   0   4 128.552 13.3578  15
   1   0   4 114.765 14.4016  14
   1   0   4 108.953 14.3875  12
  -1   0  -4 117.165 14.3485  12
  -1   0  -5 285.830 33.5309  25
   1   0   5 288.298 33.9425   4
  -1   0  -5 309.134 34.0443   3
  -1   0  -5 324.689 33.9880   1
   1   0   5 295.889 33.9577   2
   1   0   5 276.977 33.9417   1
   1   0   5 281.807 34.0149   3
  -1   0  -5 295.702 33.5853  20
  -1   0  -5 281.532 33.4341  17
  -1   0  -5 309.992 34.5977  27
  -1   0  -5 314.246 33.9391  28
  -1   0  -5 335.649 34.6311  29
  -1   0  -5 293.714 34.7885  14
   1   0   5 317.288 34.9144  14
   1   0   5 331.358 34.9848  12
  -1   0  -5 304.342 34.8439  12
  -1   0  -5 260.978 33.3747  32
   1   0   6 46.6498 6.08730   4
   1   0   6 37.4403 6.02878   3
   1   0   6 44.3477 6.04323   1
   1   0   6 51.3226 6.08325   2
  -1   0  -6 45.5128 5.79665  20
   1   0   6 44.1810 5.86747  19
  -1   0  -6 48.1364 5.62086  17
  -1   0  -6 53.1096 5.81135  25
  -1   0  -6 54.4656 6.93418  29
  -1   0  -6 57.6906 7.10456  27
  -1   0  -6 54.6971 6.34378  28
   1   0   6 56.0482 7.70400  14
  -1   0  -6 52.6468 7.49456  14
   1   0   6 51.3420 7.44863  12
  -1   0  -6 43.8277 7.17453  12
  -1   0  -6 39.1012 5.55856  32
  -1   0  -7 11.9741 2.12210  32
  -1   0  -7 17.2484 2.41593  25
   1   0   7 17.4619 2.00120  21
  -1   0  -7 18.0314 2.45817  20
  -1   0  -7 13.7924 2.11697  17
   1   0   7 12.7093 2.44386  19
  -1   0  -7 15.2199 2.97341  28
  -1   0  -7 14.9134 3.32900  29
   1   0   7 15.6319 4.23845  12
  -1   0  -7 26.0478 4.81349  14
   1   0   7 15.6224 4.23631  14
  -1   0  -7 8.04135 3.71418  12
   1   0   7 13.4262 2.43287   2
   1   0   7 13.7586 2.48766   4
  -1   0  -8 7.10818 1.61566  32
   1   0   8 12.3780 2.17044  15
  -1   0  -8 9.95045 1.78351  20
   1   0   8 8.47316 1.40034  21
   1   0   8 8.23203 1.96105  19
  -1   0  -8 10.3572 1.57355  17
  -1   0  -8 6.49045 2.79558  29
  -1   0  -8 9.94567 2.66379  28
  -1   0  -8 10.1990 3.82088  12
  -1   0  -8 8.20213 3.61899  14
   1   0   8 1.04973 3.37345  14
   1   0   8 9.45344 3.92712  12
  -1   0  -8 8.74300 1.92934  25
  -1   0  -9-0.10397 1.23056  32
   1   0   9 0.99252 2.11278  15
  -1   0  -9 0.66284 1.30740  20
   1   0   9 0.19990 0.84671  21
   1   0   9 1.07805 1.55828  19
  -1   0  -9 0.12542 0.91648  17
  -1   0  -9-0.79737 1.99582  29
  -1   0  -9-0.56617 1.96197  28
  -1   0  -9 9.18007 4.54008  12
  -1   0  -9 2.30723 3.22762  14
   1   0   9 1.18283 3.19715  12
   1   0   9 2.36415 3.30724  14
  -1   0  -9 2.16187 1.49348  25
  -1   0 -10 1.95314 1.56293  20
   1   0  10 3.69318 1.13176  21
   1   0  10 2.08335 1.73860  19
  -1   0 -10 4.35420 1.25129  17
  -1   0 -10 5.25536 2.93413  29
  -1   0 -10 3.22252 2.54724  28
   1   0  10 5.53504 2.27268  15
  -1   0 -10 4.93328 1.77282  25
  -1   0 -10 5.46061 1.56983  32
  -1   0 -11 19.3335 3.64534  20
   1   0  11 23.6652 3.91002  19
  -1   0 -11 24.7827 3.34552  17
  -1   0 -11 24.3457 4.80822  28
   1   0  11 24.5245 4.17261  15
  -1   0 -11 36.2483 4.09699  25
  -1   0 -11 22.5320 3.40831  32
  -1   0 -12 34.0634 5.12053  20
   1   0  12 33.8151 5.39605  19
  -1   0 -12 29.0645 6.55747  28
   1   0  12 48.3288 5.63144  15
  -1   0 -12 47.2507 5.49913  25
  -1   0 -12 33.5270 4.81149  32
   1   0  13 24.5471 3.32892  19
  -1   0 -13 9.26205 2.76865  20
  -1   0 -13 8.52470 4.10495  28
  -1   0 -13 13.9301 3.21276  25
   1   0  13 19.1134 3.73677  15
  -1   0 -14 0.69070 1.87992  20
  -1   0 -14 5.99510 2.48349  25
   1   0  14 3.96453 3.12186  15
   1   0  14 8.95282 2.36495  19
  -1   0 -15-1.48359 1.93001  20
  -1   0 -15-4.20088 2.32529  25
   1   0  15-1.43150 3.02522  15
   1   0  15-0.42506 2.43083  19
  -1   0 -16-1.02119 2.58553  25
   1   0  16 6.94086 3.39134  15
   1   0  16 0.45270 2.77822  19
  -1   0 -17-0.55521 2.30398  25
   1   0  17 2.55920 4.08736  15
   1   0  17 0.47914 2.74719  19
  -1   0 -18-0.60000 3.09627  25
   1   0  18 2.27067 4.00503  15
   1   0  18 2.01375 2.91047  19
   1   0  19 8.64144 3.89788  15
   1   0  19-2.04511 2.86802  19
  -1   0 -19 7.08183 3.51690  25
   1   0  20-1.50944 4.31782  15
  -1   0 -20 2.74294 3.17478  25
   1   0  21 6.48710 4.30819  15
  -1   0 -21 0.72379 3.36423  25
   1   1 -21 1.50008 3.34407  25
   1   1 -20-2.86067 3.55672  25
   1   1 -19 1.36293 3.07795  25
  -1  -1  18-3.91987 3.52017  15
   1   1 -18-2.55265 2.86363  25
   1   1 -17 2.96543 2.80911  25
  -1  -1  17 0.73774 3.01436  15
  -1  -1  17-1.45411 2.11696  21
   1   1 -16-3.83405 2.68559  25
  -1  -1  16 2.32500 2.98894  15
  -1  -1  16-0.34290 1.92181  21
   1   1 -15-2.51355 2.56968  25
  -1  -1  15-0.32122 1.85906  21
  -1  -1  15-0.61569 2.68879  15
   1   1 -14 0.46377 2.34494  25
  -1  -1  14 3.43164 2.20789  24
  -1  -1  14 1.19615 1.71451  21
   1   1 -14-0.85170 2.08627  32
  -1  -1  14-5.09978 2.58861  15
   1   1 -13 1.68283 2.31988  25
  -1  -1  13 3.77720 1.59786  19
  -1  -1  13 1.38358 1.54371  21
   1   1 -13-0.40047 2.01053  32
  -1  -1  13-1.03644 2.34314  15
   1   1 -12-0.75890 1.96237  25
  -1  -1  12-0.38121 1.37708  19
  -1  -1  12-0.76360 1.60895  21
   1   1 -12-3.74663 2.09221  32
  -1  -1  12-0.47070 2.13468  15
   1   1 -11 2.38000 1.92138  25
  -1  -1  11 0.21229 2.11666  15
  -1  -1  11-1.70998 1.25858  19
  -1  -1  11 2.32616 1.55316  21
   1   1 -11 4.06564 1.59870  32
  -1  -1  10 18.1063 5.48660  30
   1   1 -10 26.7060 4.11493  25
  -1  -1  10 26.2221 3.96376  15
  -1  -1  10 27.2578 3.68031  21
  -1  -1  10 20.7434 3.50018  19
   1   1 -10 31.7779 3.73983  32
  -1  -1   9 1.71490 1.29864  21
  -1  -1   9 0.13539 0.99283  19
  -1  -1   9 0.82996 2.81193  30
  -1  -1   9 1.01198 1.87168  15
   1   1  -9-0.27094 1.60205  25
   1   1  -9-1.10146 3.28037  14
   1   1  -9 2.19241 3.26472  12
  -1  -1   9-3.56730 3.21376  14
  -1  -1   9 1.18983 3.21572  12
   1   1  -9 1.31704 2.20278  31
   1   1  -9-1.22891 1.35914  32
   1   1  -8 12.6022 2.60283   4
   1   1  -8 13.5879 2.49919   2
  -1  -1   8 14.0294 2.69959   3
  -1  -1   8 10.9492 2.49843   1
  -1  -1   8 13.1272 2.33525  21
  -1  -1   8 9.36250 2.07682  19
  -1  -1   8 13.6112 4.05545  30
  -1  -1   8 18.8379 2.62502  15
   1   1  -8 14.6847 2.56656  25
   1   1  -8 14.7079 4.33301  14
  -1  -1   8 17.8856 5.02455  14
   1   1  -8 24.3965 4.95829  12
  -1  -1   8 18.8890 5.01301  12
   1   1  -8 18.9263 2.37009  32
   1   1  -8 24.9072 3.03965  31
   1   1  -7-0.32722 1.38110   4
   1   1  -7-0.28940 1.30850   2
  -1  -1   7 0.36361 1.41721   3
  -1  -1   7 0.32019 1.03821   1
  -1  -1   7 0.76849 0.87404  19
  -1  -1   7 1.66205 1.05631  21
  -1  -1   7 3.42176 2.79767  30
  -1  -1   7 2.45150 1.44958  15
   1   1  -7 1.43259 1.30863  25
   1   1  -7 0.85702 2.55389  12
  -1  -1   7-2.76232 2.97567  12
   1   1  -7 2.58329 2.78299  14
  -1  -1   7-0.92313 2.66863  14
   1   1  -7 4.72708 1.83944  31
   1   1  -7 0.38846 1.11028  32
   1   1  -6 22.0596 2.87084  31
   1   1  -6 18.5645 2.50497  32
  -1  -1   6 19.5340 2.58454  15
  -1  -1   6 20.1383 2.51895  21
  -1  -1   6 12.3020 2.25197  19
  -1  -1   6 14.7469 3.74175  30
   1   1  -6 19.6861 2.71216  25
   1   1  -6 21.4452 4.30175  12
   1   1  -6 21.5464 4.48138  14
  -1  -1   6 15.9164 4.14387  14
  -1  -1   6 19.8454 4.40527  12
   1   1  -6 15.5470 3.02751   4
   1   1  -6 17.4831 3.14893   2
  -1  -1   6 21.4700 3.14616   1
  -1  -1   6 12.8765 3.04580   3
  -1  -1   5 11.0355 2.18352  26
   1   1  -5 13.4011 2.16853  25
  -1  -1   5 13.9528 2.67125   1
  -1  -1   5 10.4134 2.64525   3
   1   1  -5 7.13119 2.52290   2
  -1  -1   5 12.5842 3.33775  30
  -1  -1   5 16.9639 2.04532  21
  -1  -1   5 11.5027 2.15170  15
   1   1  -5 14.3389 3.48245  12
  -1  -1   5 15.8990 3.75115  14
   1   1  -5 13.7795 3.63894  14
  -1  -1   5 15.1826 3.85978  12
   1   1  -5 18.7940 2.40011  31
   1   1  -5 13.4671 2.05612  32
  -1  -1   4 39.6197 5.89695  26
  -1  -1   4 49.6287 5.82438  21
   1   1  -4 48.6149 6.49442   2
  -1  -1   4 49.8888 6.63236   3
  -1  -1   4 46.3679 6.42872   1
  -1  -1   4 56.9381 6.97833  30
  -1  -1   4 43.9318 5.81795  15
   1   1  -4 49.1802 5.84344  32
   1   1  -4 53.4369 5.95112  31
  -1  -1   4 43.2284 6.97165  14
   1   1  -4 60.8923 7.17728  14
  -1  -1   4 44.1561 6.96268  12
   1   1  -4 55.0118 7.05926  12
  -1  -1   3 686.838 83.3579  26
  -1  -1   3 755.011 83.2567  24
  -1  -1   3 726.287 83.1936  21
   1   1  -3 698.428 83.2042  22
   1   1  -3 729.752 83.2440  31
   1   1  -3 684.496 83.2217  32
  -1  -1   3 683.215 83.1684  15
  -1  -1   3 771.857 84.0820  14
  -1  -1   3 728.409 84.0134  30
   1   1  -3 772.910 84.0164  14
  -1  -1   3 683.312 83.9439  12
   1   1  -3 828.324 84.0722  12
  -1  -1   3 755.680 83.9812   3
  -1  -1   3 724.110 83.8495   1
  -1  -1   3 759.130 83.2633  16
  -1  -1   2 3087.30 347.530   3
   1   1  -2 3092.61 347.403   1
  -1  -1   2 2979.03 347.373   1
   1   1  -2 2899.97 346.755  31
  -1  -1   2 2940.68 346.771  16
   1   1  -2 3327.19 346.976  26
  -1  -1   2 2791.63 346.944  26
  -1  -1   2 2976.40 346.772  24
  -1  -1   2 3021.58 347.277  12
  -1  -1   2 2967.61 347.279  14
   1   1  -2 3201.41 347.294  12
   1   1  -2 3219.19 347.289  14
  -1  -1   2 2978.25 346.976  13
  -1  -1   2 3442.64 347.561  30
   1   1  -2 2785.20 347.367  30
   1   1  -1 5.92664 1.92965  30
  -1  -1   1 5.76464 1.94630   3
   1   1  -1 3.06718 1.73772   1
   1   1  -1 3.05294 1.54860  26
  -1  -1   1 4.70656 1.30956  16
  -1  -1   1 7.89795 1.55320  13
   1   1  -1 9.04482 1.60648  14
   1   1  -1 9.01708 1.62033  12
  -1  -1   1 7.52387 1.60028  14
   1   1  -1 7.11735 1.67579  13
  -1  -1   1 3.94668 1.41366  12
  -1  -1   0-1.13523 1.82037   3
   1   1   0 3.38903 1.63193   1
  -1  -1   0 0.67998 1.48247   1
   1   1   0 4.53664 1.75608   3
  -1  -1   0 2.03067 1.29182  13
   1   1   0 1.83705 1.31384  13
   1   1   0 0.26324 1.25744  30
   1   1   1 1362.46 156.784  30
   1   1   1 1440.86 157.162  29
  -1  -1  -1 1298.75 156.768  30
   1   1   1 1356.52 157.126   3
  -1  -1  -1 1333.21 157.025   1
   1   1   1 1465.65 157.144  27
   1   1   1 1314.56 156.689  13
  -1  -1  -1 1332.95 156.694  12
  -1  -1  -1 1376.31 156.705  14
   1   1   2 517.387 55.1906  29
  -1  -1  -2 471.378 54.7322  30
   1   1   2 497.455 54.7594  30
   1   1   2 493.583 55.1587  27
  -1  -1  -2 455.611 54.5071  20
   1   1   2 476.482 55.0658   1
  -1  -1  -2 465.864 55.1466   3
  -1  -1  -2 452.289 55.0530   1
   1   1   2 472.286 54.9409  12
  -1  -1  -2 469.953 54.9405  12
  -1  -1  -2 457.035 54.9270  14
   1   1   2 453.309 54.9199  14
  -1  -1  -3 143.537 16.8815  25
   1   1   3 127.016 16.9223  19
   1   1   3 157.671 17.1541  30
   1   1   3 158.053 17.6390  29
  -1  -1  -3 145.214 17.5701  29
   1   1   3 170.250 17.7403  27
   1   1   3 152.637 17.4792   1
  -1  -1  -3 150.911 17.5881   3
  -1  -1  -3 135.047 17.4589   1
  -1  -1  -3 134.913 17.5774  12
   1   1   3 154.882 17.6975  12
  -1  -1  -3 150.474 17.6578  14
   1   1   3 146.753 17.6597  14
  -1  -1  -4 92.2594 10.5815  25
   1   1   4 78.1363 10.6207  19
  -1  -1  -4 99.7441 10.6762  20
   1   1   4 98.7477 11.3410  29
  -1  -1  -4 95.2541 11.3606  29
  -1  -1  -4 94.3028 10.6258  28
  -1  -1  -4 92.1600 11.2141   3
  -1  -1  -4 86.9368 11.0813   1
  -1  -1  -4 90.3569 11.6090  14
   1   1   4 94.2680 11.6685  14
  -1  -1  -4 83.6670 10.4940  32
  -1  -1  -4 87.8504 11.5456  12
   1   1   4 83.6140 11.5179  12
  -1  -1  -5 16.0510 2.11465  25
  -1  -1  -5 13.8406 2.14502  20
  -1  -1  -5 11.8364 2.64013   3
   1   1   5 7.55042 2.42026   2
  -1  -1  -5 17.1110 2.59378   1
  -1  -1  -5 14.1568 2.86325  29
  -1  -1  -5 16.1091 2.26769  28
   1   1   5 13.6631 2.86634  29
   1   1   5 22.7658 3.90736  12
   1   1   5 15.1686 3.48238  14
  -1  -1  -5 13.8248 3.49620  12
  -1  -1  -5 15.1272 3.70579  14
  -1  -1  -5 11.8068 1.97552  32
  -1  -1  -6 3.18738 1.25576  25
  -1  -1  -6 2.46463 1.27139   1
  -1  -1  -6 6.85418 1.78078   3
   1   1   6 2.86390 1.64708   2
  -1  -1  -6 5.32161 1.37301  20
  -1  -1  -6 4.27515 0.93029  17
  -1  -1  -6 3.37578 1.59438  28
  -1  -1  -6 4.11550 1.98943  29
  -1  -1  -6 4.68260 1.23880  32
  -1  -1  -6 9.06507 3.21754  14
   1   1   6 3.02925 2.49284  14
   1   1   6 4.54654 2.61159  12
  -1  -1  -6 6.02527 2.76198  12
  -1  -1  -7 3.34330 1.25536  32
   1   1   7 3.74400 1.53282  15
  -1  -1  -7 3.64416 1.30413  25
   1   1   7 1.83968 0.69085  21
  -1  -1  -7 1.99649 1.10379  20
   1   1   7 5.28917 1.59003  19
  -1  -1  -7 1.57416 0.80660  17
  -1  -1  -7 0.35977 1.49256  28
  -1  -1  -7 1.15724 1.58501  29
   1   1   7 1.43308 1.28555   4
  -1  -1  -7 2.23794 1.13653   1
  -1  -1  -7 1.56648 1.40057   3
   1   1   7 3.23918 1.48092   2
   1   1   7 9.73178 3.62410  14
  -1  -1  -7 2.61632 2.82895  14
   1   1   7 3.54097 2.79910  12
  -1  -1  -7 0.86857 2.81758  12
  -1  -1  -8 3.65713 1.23889  32
   1   1   8 1.97878 1.67338  15
  -1  -1  -8 0.81074 1.22416  25
   1   1   8 0.21648 0.70557  21
  -1  -1  -8 1.62616 1.18292  20
   1   1   8 1.15209 1.47656  19
  -1  -1  -8 1.89999 0.79129  17
  -1  -1  -8 2.18417 2.00048  28
  -1  -1  -8-1.29547 1.93413  29
   1   1   8 1.65963 1.06494   4
   1   1   8 2.77627 1.35923   2
  -1  -1  -8 1.29743 1.06950   3
  -1  -1  -8 1.61991 1.05325   1
   1   1   8 1.01431 2.54181  14
  -1  -1  -8 0.99552 2.87967  12
  -1  -1  -8-0.99955 2.89131  14
   1   1   8-3.04483 2.64693  12
  -1  -1  -9 6.40844 1.52036  32
   1   1   9 13.8862 1.99239  15
  -1  -1  -9 7.94626 1.74023  25
   1   1   9 3.39676 1.05485  21
  -1  -1  -9 4.30305 1.55191  20
   1   1   9 4.80749 1.75883  19
  -1  -1  -9 4.05046 1.10564  17
  -1  -1  -9 4.09878 2.26151  28
  -1  -1  -9 7.20646 2.76345  29
   1   1   9 5.90398 1.26037   4
   1   1   9 4.14587 1.22792   2
   1   1   9 2.29099 3.65077  14
  -1  -1  -9 1.12834 3.30889  14
   1   1   9 1.14623 3.14921  12
  -1  -1  -9 2.24761 3.29599  12
  -1  -1 -10 58.1193 6.07618  25
   1   1  10 42.7124 5.45677  21
  -1  -1 -10 37.4140 5.78001  20
   1   1  10 45.2372 5.97783  19
  -1  -1 -10 46.4924 5.49390  17
  -1  -1 -10 32.2350 6.63332  28
  -1  -1 -10 39.8268 7.23081  29
   1   1  10 59.4326 6.00881  15
  -1  -1 -10 42.0086 5.62444  32
   1   1  10 51.1278 8.63303  14
  -1  -1 -10 49.0784 8.64386  14
   1   1  10 42.2081 8.38598  12
  -1  -1 -10 38.8527 8.33133  12
   1   1  11 6.50262 2.00870  19
  -1  -1 -11 5.67643 1.25116  17
  -1  -1 -11 1.31645 2.53696  28
  -1  -1 -11 4.37561 2.51523  29
   1   1  11 5.09212 2.42802  15
  -1  -1 -11 6.64535 1.92173  20
  -1  -1 -11 3.27690 1.67984  32
   1   1  12 3.72864 2.12477  19
  -1  -1 -12 2.91097 2.49347  28
   1   1  12 3.82274 2.52456  15
  -1  -1 -12 2.12608 1.71175  20
  -1  -1 -12 3.90181 1.72044  32
   1   1  13 2.58137 2.04881  19
  -1  -1 -13 0.79479 2.50468  28
   1   1  13 2.51166 2.63044  15
  -1  -1 -13-0.66069 1.77287  20
  -1  -1 -13 1.01880 1.70289  32
   1   1  14 34.6488 4.79449  15
  -1  -1 -14 17.9275 3.90466  20
   1   1  14 29.9594 4.31167  19
  -1  -1 -14 20.8638 3.66993  32
  -1  -1 -15 1.16061 1.89800  20
   1   1  15 2.03025 2.77783  15
   1   1  15-4.18299 2.45671  19
  -1  -1 -16-0.41482 2.09776  20
   1   1  16 2.18904 3.42604  15
   1   1  16 0.44732 2.50303  19
   1   1  17 1.56502 3.18478  15
   1   1  17-0.95063 2.74656  19
   1   1  18-0.43081 3.98721  15
   1   1  18-1.46639 2.80551  19
   1   1  19 2.27989 3.70096  15
   1   1  19-3.07179 2.62045  19
   1   1  20-1.43738 4.10944  15
   1   1  20 0.53153 2.87308  19
   1   1  21-1.99438 3.91882  15
   1   1  22 1.06292 4.22437  15
   1   2 -20-2.22702 3.22738  25
   1   2 -19 0.70431 2.96743  25
   1   2 -18-3.31165 3.23239  25
  -1  -2  18-3.40944 3.67565  15
   1   2 -17-0.61820 3.16388  25
  -1  -2  17-1.89558 2.07730  21
  -1  -2  17-3.22154 3.47196  15
  -1  -2  16-2.50902 2.07462  21
  -1  -2  16-4.15453 3.19415  15
   1   2 -16-1.14637 2.82241  25
  -1  -2  15 1.00964 1.80291  21
  -1  -2  15-1.05520 3.06986  15
   1   2 -15-1.60189 2.37761  25
  -1  -2  14-1.25595 1.72861  21
   1   2 -14-0.48936 2.71589  25
  -1  -2  14 0.94234 2.85273  15
  -1  -2  13 0.58229 1.75945  21
   1   2 -13-0.89211 2.18518  25
   1   2 -13-0.92780 1.87163  32
  -1  -2  13 2.31142 2.64801  15
  -1  -2  12-0.80518 1.49339  21
  -1  -2  12-2.14301 1.33238  19
   1   2 -12-0.80879 1.98433  25
   1   2 -12-2.09558 1.84009  32
  -1  -2  11 0.70295 1.33119  19
  -1  -2  11 4.08544 2.48893  15
  -1  -2  11-0.73801 1.62389  21
   1   2 -11 2.95992 1.99401  25
   1   2 -11 4.97292 1.59898  32
  -1  -2  10 36.0668 4.36003  21
   1   2 -10 39.4652 4.83445  25
  -1  -2  10 29.3309 4.53201  15
  -1  -2  10 22.2188 4.04305  19
   1   2 -10 27.0574 4.13841  32
   1   2 -10 50.4241 5.18961  31
  -1  -2   9 10.5962 4.23122  30
   1   2  -9 8.85979 2.35536  25
  -1  -2   9 9.52849 2.11495   1
   1   2  -9 4.76962 1.80116   2
  -1  -2   9 14.1864 2.11707  21
  -1  -2   9 6.72153 1.79108  19
  -1  -2   9 9.75944 2.51659  15
   1   2  -9 15.9573 2.94160  31
   1   2  -9 12.2649 2.06701  32
  -1  -2   9 15.2296 5.05910  14
   1   2  -9 14.1213 5.07829  12
   1   2  -9 14.1873 4.41088  14
  -1  -2   9 12.6600 4.79225  12
  -1  -2   8 7.26133 3.64019  30
   1   2  -8 0.26315 1.49869  25
  -1  -2   8 2.41465 1.41161   1
   1   2  -8-0.30171 1.13505   2
  -1  -2   8 1.54204 1.67255   3
  -1  -2   8 2.18417 1.27703  21
  -1  -2   8 1.08822 0.90679  19
  -1  -2   8 1.04539 1.99532  15
  -1  -2   8-1.14144 3.08584  14
   1   2  -8-1.05890 3.42136  12
   1   2  -8-2.12764 2.97701  14
  -1  -2   8-1.13864 2.85008  12
  -1  -2   8 0.46214 0.66755   8
   1   2  -8 0.13545 1.22835  32
   1   2  -8 0.21146 2.06201  31
   1   2  -7 35.1673 4.11940  32
   1   2  -7 43.9490 4.64019  31
  -1  -2   7 31.0484 4.37572  15
  -1  -2   7 32.0159 3.92011   8
   1   2  -7 39.6178 6.41377  12
  -1  -2   7 41.1605 6.69568  14
   1   2  -7 30.3244 6.13564  14
  -1  -2   7 31.0126 6.35884  12
   1   2  -7 32.3110 4.44819  25
  -1  -2   7 37.2914 4.21201  21
  -1  -2   7 30.9390 3.95140  19
  -1  -2   7 26.7157 4.90640   3
   1   2  -7 31.5770 4.74000   2
  -1  -2   7 20.9312 4.58158   1
  -1  -2   7 27.4726 3.88060   6
   1   2  -6 9.68553 1.95463  31
   1   2  -6 5.33528 1.22342  32
  -1  -2   6 5.35785 1.73935  15
  -1  -2   6 4.29141 0.94123   8
  -1  -2   6 8.82317 3.15957  14
   1   2  -6 2.44849 2.33415  14
   1   2  -6 5.68823 2.97455  12
  -1  -2   6 3.51708 2.73781  12
   1   2  -6 5.21547 1.53481  25
  -1  -2   6 3.23604 0.96047  10
  -1  -2   6 5.43598 1.31125  21
  -1  -2   6 2.79571 0.92911  19
  -1  -2   6 3.15706 1.63489   1
  -1  -2   6 3.51406 1.83192   3
  -1  -2   6 4.10624 0.93433   6
   1   2  -5 0.70411 2.33061  12
   1   2  -5 0.70715 2.44959  14
  -1  -2   5-1.52732 2.46680  14
  -1  -2   5-0.76107 2.80304  12
  -1  -2   5 0.09645 0.65353  26
  -1  -2   5-0.54220 0.77784  10
  -1  -2   5 1.49706 0.95367  21
  -1  -2   5-0.53709 0.69941   8
   1   2  -5-0.56207 0.95041  32
   1   2  -5 2.16695 1.55123  31
  -1  -2   5-0.24688 1.48660  15
  -1  -2   5 0.68938 0.67616   6
  -1  -2   5-0.39549 1.21198   1
  -1  -2   5 0.44078 1.42383   3
  -1  -2   4 4.50062 0.99513   6
  -1  -2   4 0.63528 2.35837  12
  -1  -2   4 3.19103 2.27718  14
   1   2  -4 5.41812 2.40445  14
   1   2  -4 5.99482 2.75868  12
   1   2  -4 7.31642 1.63194  22
  -1  -2   4 7.18872 1.23908  21
  -1  -2   4 3.47067 0.99816   8
   1   2  -4 7.54868 1.59765  31
   1   2  -4 5.92786 1.25165  32
  -1  -2   4 3.66404 1.49968  15
  -1  -2   4 4.36226 1.06068  10
  -1  -2   4 2.72293 1.74958   1
  -1  -2   4 3.47597 1.98553   3
  -1  -2   3 1.07553 1.25350  15
  -1  -2   3 0.08698 0.74609   8
   1   2  -3-0.56077 1.37243  31
  -1  -2   3-0.51843 1.98149  12
   1   2  -3 0.49391 1.92121  12
   1   2  -3-0.99211 1.99497  14
  -1  -2   3-0.52073 2.16070  14
   1   2  -3 0.23141 1.07360  22
  -1  -2   3-0.99775 0.80517  21
  -1  -2   3 0.66426 0.73951   6
  -1  -2   3-1.14176 1.42846   1
   1   2  -2 193.751 23.1265  31
  -1  -2   2 190.161 23.0890  15
  -1  -2   2 202.079 23.0548   7
  -1  -2   2 193.546 23.0664   8
  -1  -2   2 202.444 23.1172  16
   1   2  -2 207.176 23.9000  14
  -1  -2   2 196.869 23.8898  12
   1   2  -2 217.260 23.9310  12
  -1  -2   2 189.727 23.8828  14
   1   2  -2 203.655 23.1116  22
  -1  -2   1 779.574 88.8598  16
  -1  -2   1 760.304 88.8467   8
  -1  -2   1 797.994 88.8456   7
  -1  -2   1 729.732 88.8442  15
   1   2  -1 887.319 89.5578  14
   1   2  -1 902.115 89.5611  12
  -1  -2   1 755.118 88.8814  13
  -1  -2   1 762.163 89.4631  14
  -1  -2   1 761.504 89.4462  12
   1   2  -1 734.229 88.8676  31
   1   2   0 356.405 38.3123  28
  -1  -2   0 361.195 38.2728  30
  -1  -2   0 324.372 37.7359   7
  -1  -2   0 328.963 38.2619  14
  -1  -2   0 327.044 38.2474  12
   1   2   0 306.176 37.7633  31
  -1  -2  -1 19.2524 2.70168   8
  -1  -2  -1 21.6621 2.74163   7
   1   2   1 26.4798 3.16192  28
  -1  -2  -1 24.9664 3.19684  30
   1   2   1 22.1512 3.45611  27
  -1  -2  -1 17.7498 2.78517  32
  -1  -2  -2 601.768 70.4531  14
  -1  -2  -2 565.060 69.7814   8
  -1  -2  -2 594.712 69.8262  20
   1   2   2 628.397 70.4731  29
  -1  -2  -2 571.106 69.9820  30
   1   2   2 650.440 70.4279  27
  -1  -2  -2 637.585 69.8969  28
   1   2   2 654.540 70.0171  30
   1   2   2 633.201 69.9267  28
  -1  -2  -2 572.466 70.4075  12
  -1  -2  -2 575.948 70.3647  27
  -1  -2  -3 625.023 70.2810  20
   1   2   3 554.056 70.2151  19
  -1  -2  -3 602.897 70.1941   8
  -1  -2  -3 592.661 70.1865   7
  -1  -2  -3 575.268 70.2649  30
   1   2   3 688.163 70.9244  29
  -1  -2  -3 539.485 70.7803  29
  -1  -2  -3 613.857 70.8498  27
   1   2   3 688.855 70.3044  30
   1   2   3 668.236 70.9035  27
   1   2   3 615.569 71.0465  12
  -1  -2  -3 623.896 71.0666  12
   1   2   3 638.223 71.0746  14
  -1  -2  -3 612.001 71.0437  14
  -1  -2  -4 32.6882 3.93908  32
   1   2   4 34.6078 4.03981  19
  -1  -2  -4 33.5333 3.87273   8
   1   2   4 33.0894 4.57986  29
  -1  -2  -4 34.9366 4.65857  29
   1   2   4 31.1393 3.91486  30
  -1  -2  -4 26.8091 3.92184  28
  -1  -2  -4 28.2298 5.06647  12
  -1  -2  -4 27.1464 5.12285  14
   1   2   4 36.0112 5.16676  14
   1   2   4 26.5992 4.91546  12
  -1  -2  -4 26.8863 4.59927  27
   1   2   5 204.579 22.7318  12
  -1  -2  -5 176.607 22.6089  12
  -1  -2  -5 169.232 21.2302   6
   1   2   5 183.554 21.4086  19
  -1  -2  -5 184.920 21.2892  32
   1   2   5 187.549 22.6124  14
  -1  -2  -5 206.021 22.8670  14
  -1  -2  -5 179.629 21.8827   1
  -1  -2  -5 180.252 21.2445   8
  -1  -2  -5 166.201 21.5379  28
   1   2   5 251.424 22.2746  29
  -1  -2  -5 206.338 22.2900  27
  -1  -2  -5 196.010 22.0944  29
  -1  -2  -6 5.86635 1.74465  28
  -1  -2  -6 5.94555 2.21703  29
  -1  -2  -6 7.05418 1.93142   1
  -1  -2  -6 4.32060 1.81294   3
  -1  -2  -6 7.51374 1.10534   6
  -1  -2  -6 6.10154 1.11784   8
  -1  -2  -6 6.38072 2.39016  27
  -1  -2  -6 7.82681 1.42301  32
   1   2   6 3.76267 2.71026  14
  -1  -2  -6 0.75387 2.92501  14
   1   2   6 7.54164 2.92608  12
  -1  -2  -6 4.52557 3.16987  12
  -1  -2  -7 256.895 33.5639   3
  -1  -2  -7 239.379 33.4545   1
  -1  -2  -7 288.190 33.9758  29
  -1  -2  -7 315.033 34.3119  27
  -1  -2  -7 249.225 33.6267  28
  -1  -2  -7 262.504 34.7750  14
   1   2   7 311.433 34.9828  14
   1   2   7 324.877 33.1317  15
  -1  -2  -7 284.163 33.0091  32
   1   2   7 314.731 35.0378  12
  -1  -2  -7 264.309 34.7235  12
   1   2   8 2.21038 0.70397  21
  -1  -2  -8 1.63810 1.18539   1
  -1  -2  -8 1.46272 1.44373   3
   1   2   8 1.97644 1.43138  19
  -1  -2  -8 1.73691 1.58416  29
   1   2   8 4.72808 1.60877  15
  -1  -2  -8 2.85433 1.30926  32
   1   2   8 2.99341 3.06771  12
   1   2   8 5.97379 3.45775  14
  -1  -2  -8-1.98444 2.96529  14
  -1  -2  -8-0.98923 3.20499  12
   1   2   9 1.02865 0.71193  21
  -1  -2  -9 1.42761 1.11524   1
   1   2   9-0.94753 1.31446   2
  -1  -2  -9 1.60452 1.14007   3
   1   2   9 0.74074 1.35030  19
  -1  -2  -9-0.64788 1.69032  29
   1   2   9 1.23199 1.51292  15
  -1  -2  -9 2.23562 1.46892  32
   1   2   9-1.12202 3.14045  14
   1   2   9 4.49793 3.63375  12
   1   2  10 20.0059 5.63616  14
   1   2  10 22.5564 5.71848  12
   1   2  10 22.6319 2.73015  21
  -1  -2 -10 20.4512 3.23883  20
   1   2  10 22.8276 3.39781  19
  -1  -2 -10 19.6927 2.66395  17
   1   2  10 17.3531 3.00804   4
   1   2  10 19.5110 3.16849   2
  -1  -2 -10 13.5495 2.98988   3
   1   2  10 26.8753 3.33543  15
  -1  -2 -10 23.0519 4.38200  29
  -1  -2 -10 25.6396 3.10995  32
   1   2  11 7.11370 2.27977  19
  -1  -2 -11 12.3888 2.25339  32
   1   2  11 15.0581 2.76977  15
  -1  -2 -11 9.14105 2.32408  20
  -1  -2 -11 11.1401 3.32633  29
   1   2  12-2.60198 2.22907  19
  -1  -2 -12 1.38677 1.73541  32
   1   2  12 3.35785 2.13625  15
  -1  -2 -12-1.88215 1.85508  20
  -1  -2 -12 6.98646 2.67652  29
  -1  -2 -12 0.93221 2.33287  28
   1   2  13 14.9005 3.11494  19
  -1  -2 -13 15.8079 2.89580  32
   1   2  13 23.3736 3.43073  15
  -1  -2 -13 13.0266 3.06572  20
  -1  -2 -13 15.4038 4.74594  28
  -1  -2 -13 10.6436 4.13991  28
   1   2  14 28.3382 4.10619  15
  -1  -2 -14 15.6553 3.55891  20
   1   2  14 21.9268 3.85052  19
  -1  -2 -14 19.3044 3.44901  32
   1   2  15 1.25329 2.66899  15
  -1  -2 -15 0.40319 1.97627  20
   1   2  15 0.41479 2.37892  19
  -1  -2 -15 0.44682 2.07384  32
   1   2  16 7.28207 3.34106  15
  -1  -2 -16 2.59306 2.28398  20
   1   2  16 4.89119 2.86175  19
   1   2  17 4.83497 3.50263  15
   1   2  17-1.38509 2.58319  19
  -1  -2 -17-0.46198 2.28769  20
   1   2  18 4.75976 3.54613  15
   1   2  18-0.97767 2.69211  19
   1   2  19 4.20248 3.74327  15
   1   2  19-1.02787 2.80383  19
   1   2  20 0.91269 3.90312  15
   1   2  20 1.60787 3.00260  19
   1   2  21 2.37823 3.98858  15
   1   2  21 2.76758 2.87130  19
   1   2  22 5.39901 4.02786  15
   1   3 -20 1.52537 3.26383  25
  -1  -3  19-2.88789 3.99311  15
   1   3 -19-2.91096 3.42296  25
  -1  -3  18-3.69065 3.82425  15
   1   3 -18-1.37564 3.07548  25
  -1  -3  17 1.18916 2.20591  21
  -1  -3  17 2.62931 3.68171  15
   1   3 -17 1.29007 3.09527  25
  -1  -3  16 0.75208 2.02103  21
  -1  -3  16-5.78040 3.95983  15
   1   3 -16-1.82241 2.94796  25
  -1  -3  15-1.06245 1.93017  21
  -1  -3  15-7.34375 3.57113  15
   1   3 -15-3.37419 2.83662  25
  -1  -3  14 2.31925 1.79178  21
  -1  -3  14-2.51710 3.05166  15
   1   3 -14-1.03569 2.50979  25
  -1  -3  13 0.61654 1.62134  21
  -1  -3  13-0.99840 3.08792  15
   1   3 -13-1.42354 2.37479  25
  -1  -3  12 0.28512 1.59107  21
   1   3 -12-2.63421 2.15756  25
  -1  -3  12-4.59542 2.68838  15
  -1  -3  11 0.78640 1.57937  21
  -1  -3  11 3.92940 2.60810  15
   1   3 -11-2.39047 1.97814  25
   1   3 -11 3.54001 1.48607  32
  -1  -3  10 0.66461 1.09545  19
  -1  -3  10-0.71885 1.45992  21
  -1  -3  10 4.60637 2.46010  15
   1   3 -10 0.35986 1.83920  25
   1   3 -10-1.43405 2.59662  31
   1   3 -10 1.15866 1.35761  32
  -1  -3   9 10.6372 2.55953   1
   1   3  -9 8.63423 2.38597   2
  -1  -3   9 15.4690 2.40250  21
  -1  -3   9 10.7927 2.09456  19
  -1  -3   9 8.59291 3.02685  15
   1   3  -9 19.3352 3.24921  31
   1   3  -9 12.2974 2.10910  32
   1   3  -9 15.3157 2.80820  25
   1   3  -8-1.03826 1.25793  32
   1   3  -8 2.76916 2.35145  31
  -1  -3   8 2.30832 2.20186  15
  -1  -3   8-0.19832 0.74131   8
   1   3  -8 1.02917 2.68038  28
   1   3  -8-0.29134 1.61659  25
  -1  -3   8 0.09439 0.72837   6
  -1  -3   8 1.37740 1.45659  21
  -1  -3   8 0.77789 0.92737  19
  -1  -3   8-0.85909 1.16116   1
  -1  -3   8 1.42603 1.45688   3
   1   3  -8 3.41509 3.39027  14
   1   3  -8-1.13344 2.95190  12
  -1  -3   8 1.23222 3.20916  14
  -1  -3   8 7.36806 3.65724  12
  -1  -3   7 11.6533 2.68257   1
  -1  -3   7 4.98648 2.44382   3
   1   3  -7 9.32615 1.85271  32
  -1  -3   7 7.92805 2.37342  15
  -1  -3   7 8.26801 1.65199   8
   1   3  -7 20.7765 4.68030  28
   1   3  -7 17.3580 2.58544  25
  -1  -3   7 9.75975 1.66952  10
  -1  -3   7 14.8197 2.06729  21
  -1  -3   7 7.98902 1.68279  19
   1   3  -7 18.5104 4.36887  14
  -1  -3   7 18.9118 5.03202  14
   1   3  -7 15.3591 4.28821  12
  -1  -3   7 9.97820 4.10156  12
  -1  -3   7 12.2302 1.66523   6
   1   3  -6 2.75182 2.73175  12
  -1  -3   6 2.92205 2.90074  12
  -1  -3   6-0.97855 2.64462  14
   1   3  -6 0.92149 2.97662  14
  -1  -3   6 0.20071 0.71023   6
  -1  -3   6 0.15702 1.11702  21
  -1  -3   6 1.54524 0.76099  19
  -1  -3   6-2.19870 1.86875  15
   1   3  -6-0.83874 0.99811  32
  -1  -3   6-0.52731 0.76557   8
  -1  -3   6-0.45187 1.13065   1
  -1  -3   5 13.9867 1.70074  21
  -1  -3   5 10.1038 1.48551   8
   1   3  -5 13.3319 2.12945  22
  -1  -3   5 8.61726 2.09567  15
   1   3  -5 1.61486 2.66530  14
   1   3  -5 2.41152 2.77917  12
  -1  -3   5 8.68482 3.34855  14
  -1  -3   5 1.72902 2.82844  12
   1   3  -5 5.97340 1.51768  32
   1   3  -4 0.70775 2.60669  12
  -1  -3   4-0.74414 2.01115  12
  -1  -3   4-3.73767 2.53260  14
   1   3  -4 0.71086 2.35297  14
   1   3  -4 0.68822 1.29160  22
  -1  -3   4-0.10320 0.74181   8
  -1  -3   4 1.08865 0.88684  21
  -1  -3   4-2.56698 1.59463  15
   1   3  -4 0.69011 2.17282  28
   1   3  -3 5.48208 1.53775  22
  -1  -3   3 7.65907 1.71405  15
  -1  -3   3 4.33573 1.15178   8
   1   3  -3 9.10287 2.87218  28
   1   3  -3 1.85597 2.52235  12
  -1  -3   3 9.74969 3.03122  12
  -1  -3   3 2.61087 2.56816  14
   1   3  -3 7.45586 2.86820  14
  -1  -3   2 7.12797 1.48423  16
   1   3  -2 5.25012 2.35527  28
   1   3  -2 6.01915 1.57277  22
  -1  -3   2 5.57345 2.58312  14
   1   3  -2 6.41277 2.71436  12
   1   3  -2 6.43632 2.58220  14
  -1  -3   2 4.99642 2.54233  12
  -1  -3   1 163.770 19.9802  16
   1   3  -1 182.607 20.8908  28
   1   3  -1 176.309 20.0375  22
   1   3  -1 184.370 20.9510  12
  -1  -3   1 147.154 20.8029  14
   1   3  -1 201.282 21.0884  14
  -1  -3   1 161.880 20.8835  12
  -1  -3   0 31.2096 3.85266  16
   1   3   0 31.1007 3.92281  22
   1   3   0 27.2891 4.64027  28
  -1  -3   0 27.7841 4.48379  28
  -1  -3   0 33.2903 4.84885  14
  -1  -3   0 31.9114 4.86302  12
  -1  -3  -1 187.902 22.3448  15
   1   3   1 230.212 22.9595  27
  -1  -3  -1 169.567 22.2955  32
   1   3   1 216.826 22.9135  28
  -1  -3  -1 216.324 22.8520  28
  -1  -3  -2 171.420 22.7908  32
  -1  -3  -2 201.648 22.8296  20
   1   3   2 206.118 22.7658  19
   1   3   2 217.489 23.2837  28
  -1  -3  -2 194.482 23.1290  28
  -1  -3  -2 182.968 23.2809  27
   1   3   2 212.328 23.3346  27
  -1  -3  -3 292.642 35.0957  27
  -1  -3  -3 281.355 34.5494  32
  -1  -3  -3 280.712 35.5911  14
   1   3   3 300.219 34.5566  19
  -1  -3  -3 296.888 35.6125  12
   1   3   3 348.904 35.1710  27
   1   3   3 354.528 35.2745  29
  -1  -3  -3 268.999 34.6073  30
  -1  -3  -3 294.335 34.7981  28
   1   3   3 340.945 34.9726  28
   1   3   4 36.2809 4.41682  19
   1   3   4 36.2456 4.90331  29
  -1  -3  -4 31.4095 4.50286  28
   1   3   4 36.0462 4.72358  28
  -1  -3  -4 30.9267 5.59901  14
   1   3   4 38.2640 5.64655  12
   1   3   4 26.7622 5.31136  14
  -1  -3  -4 35.8449 5.70999  12
  -1  -3  -4 34.4147 4.96034  27
   1   3   4 36.1465 4.30244  23
  -1  -3  -5 18.6222 2.41873  32
  -1  -3  -5 20.0215 2.25108   8
   1   3   5 9.20846 2.67592  28
   1   3   5 19.5125 2.89382  29
  -1  -3  -5 15.6774 2.59991  28
  -1  -3  -5 17.9886 3.01540  29
   1   3   5 14.0766 2.38854  19
   1   3   5 13.0259 3.68478  12
  -1  -3  -5 15.0642 3.84396  14
  -1  -3  -5 21.9601 4.30250  12
   1   3   5 8.86562 3.39573  14
  -1  -3  -5 14.5402 3.07239  27
   1   3   6 135.643 17.2843  19
  -1  -3  -6 142.301 17.1292   8
   1   3   6 161.157 18.9431  12
  -1  -3  -6 145.705 18.9673  12
   1   3   6 152.608 18.7987  14
  -1  -3  -6 136.955 18.8452  14
   1   3   6 210.577 18.1312  29
  -1  -3  -6 150.409 17.9033  29
  -1  -3  -6 160.090 18.1617  27
  -1  -3  -6 130.765 17.5903  28
  -1  -3  -6 146.656 17.2088  32
  -1  -3  -7 264.554 28.6861  32
   1   3   7 257.274 30.5611  14
   1   3   7 234.452 28.4786  21
  -1  -3  -7 236.870 28.5793   8
  -1  -3  -7 210.409 29.1736  28
   1   3   7 270.267 28.6588  30
  -1  -3  -7 256.396 29.5086  29
  -1  -3  -7 290.677 29.9363  27
   1   3   7 245.908 30.4845  12
   1   3   8 43.3379 7.83329  12
   1   3   8 41.2332 7.75652  14
   1   3   8 47.6713 5.51339  21
  -1  -3  -8 44.3709 5.57142   6
  -1  -3  -8 43.3110 5.57270   8
  -1  -3  -8 49.5299 5.80772  32
  -1  -3  -8 36.5904 6.38942  28
  -1  -3  -8 49.4401 6.73684  29
   1   3   8 56.3824 5.95858  30
  -1  -3  -9 43.3257 4.44893  32
   1   3   9 42.6725 4.51198  15
  -1  -3  -9 27.8420 4.03091   8
  -1  -3  -9 31.8132 5.29530  29
   1   3   9 41.2697 4.77025  30
  -1  -3  -9 26.7324 5.22619  28
   1   3   9 49.5892 7.71280  12
   1   3   9 40.4855 7.16766  14
   1   3   9 37.2636 4.04713  21
  -1  -3  -9 30.6259 4.04942  10
   1   3   9 32.8763 4.56339  19
  -1  -3  -9 33.0192 4.03611   6
  -1  -3  -9 22.2320 4.60124   1
  -1  -3  -9 22.2674 4.77279   3
   1   3  10 1.60485 0.80287  21
  -1  -3 -10 3.37528 1.74667  32
   1   3  10 0.19033 1.70030  15
   1   3  10 2.67149 1.68765  19
   1   3  10 2.49389 3.60522  14
   1   3  10 1.24965 3.72406  12
  -1  -3 -10 1.29297 1.93008  29
   1   3  10 2.26618 1.73947  30
  -1  -3 -10-1.37631 2.05388  28
  -1  -3 -10-0.36179 1.08595   1
  -1  -3 -10 2.43566 1.47232   3
   1   3  11 10.6288 2.21695  19
  -1  -3 -11 3.03422 1.55844   3
   1   3  11 11.2022 2.16821  15
  -1  -3 -11 8.94243 2.02529  32
  -1  -3 -11 2.87203 2.62063  29
  -1  -3 -11 0.78201 2.27999  28
   1   3  12 3.24157 2.11364  19
  -1  -3 -12 2.94772 1.86815  25
   1   3  12 6.93870 2.18941  15
  -1  -3 -12 7.05304 2.06885  32
  -1  -3 -12 6.34011 2.69020  29
  -1  -3 -12 6.11972 2.74471  28
  -1  -3 -13 6.94736 3.73319  29
  -1  -3 -13 12.5377 4.12223  28
  -1  -3 -13 9.94959 2.88476  20
   1   3  13 22.4391 3.35323  15
   1   3  13 14.8583 3.20908  19
  -1  -3 -13 17.5428 2.90365  32
  -1  -3 -13 17.0902 3.02132  25
   1   3  14 4.22407 2.31117  19
  -1  -3 -14 1.93210 2.03986  20
  -1  -3 -14 4.89394 2.09659  32
   1   3  14-0.27718 2.68418  15
  -1  -3 -14 2.81219 2.32699  25
  -1  -3 -15 3.76650 2.22013  20
   1   3  15 6.86681 2.84937  19
  -1  -3 -15 6.44393 2.38413  32
   1   3  15 5.39605 2.79469  15
  -1  -3 -15 11.0438 2.75099  25
  -1  -3 -16 4.95976 2.52409  20
   1   3  16 0.86734 2.40751  19
  -1  -3 -16-1.56512 2.37732  32
   1   3  16-3.22737 2.77914  15
  -1  -3 -16 3.86792 2.51971  25
   1   3  17 2.77868 2.63642  19
  -1  -3 -17 0.96616 2.26426  20
  -1  -3 -17-3.04498 2.42693  32
  -1  -3 -17 2.10623 2.40819  25
   1   3  17 4.61435 2.99210  15
  -1  -3 -18-1.02502 2.34945  20
   1   3  18 3.43954 2.82384  19
  -1  -3 -18 4.56330 2.64542  25
   1   3  18 0.37838 3.16976  15
  -1  -3 -19 2.16699 2.57856  20
   1   3  19 3.10784 2.86065  19
  -1  -3 -19 1.84358 2.74803  25
   1   3  19 1.60264 3.29676  15
   1   3  20 1.08343 2.98206  19
  -1  -3 -20-1.31543 2.93071  25
   1   3  20 5.47944 3.82851  15
   1   3  21 1.64890 2.99945  19
  -1  -3 -21 2.09629 3.19415  25
   1   3  21-1.81550 3.97641  15
  -1  -3 -22 0.73597 3.10363  25
   1   3  22 10.1493 3.54700  19
   1   4 -19-2.25204 3.25344  25
  -1  -4  19 4.27277 3.36326  15
   1   4 -18 2.14134 3.45977  25
  -1  -4  18-3.48229 4.12936  15
  -1  -4  17 0.41526 2.20417  21
   1   4 -17 0.68039 2.98938  25
  -1  -4  17-1.42474 3.75773  15
  -1  -4  16 3.16378 2.24931  21
   1   4 -16-0.63723 3.12181  25
  -1  -4  16-5.85024 3.63421  15
  -1  -4  15-2.24300 1.93388  21
   1   4 -15-0.59308 2.94046  25
  -1  -4  15 0.84666 3.47599  15
  -1  -4  14 2.10731 1.93388  21
   1   4 -14 2.19597 2.50937  25
  -1  -4  14-4.35457 3.47961  15
  -1  -4  13 0.32781 1.88155  21
   1   4 -13 1.02634 2.54274  25
  -1  -4  13 1.47360 2.96448  15
  -1  -4  12 4.26039 1.94069  21
   1   4 -12 2.82423 2.54007  25
  -1  -4  12-1.02355 2.97315  15
  -1  -4  11-0.28101 1.61171  21
   1   4 -11 0.42998 2.15219  25
  -1  -4  11 2.51739 2.68009  15
  -1  -4  10 2.32357 1.53410  21
  -1  -4  10-1.15641 2.41309  15
   1   4 -10 1.57709 2.15553  25
  -1  -4   9 1.17951 1.45610  21
  -1  -4   9-1.79599 1.19138  19
  -1  -4   9-1.85278 2.46334  15
   1   4  -9 0.12963 1.19207  32
   1   4  -9 2.14444 1.67327  25
   1   4  -8 7.10247 2.15473  25
  -1  -4   8 5.89677 1.29424   6
  -1  -4   8 8.14846 1.78804  21
  -1  -4   8 5.73456 1.41793  19
  -1  -4   8 7.07245 1.36385   8
  -1  -4   8 3.38158 2.32612  15
   1   4  -8 5.81602 1.47377  32
  -1  -4   8 5.11691 2.27039   1
   1   4  -7 2.53980 1.04974  32
  -1  -4   7 1.09884 2.26909  15
  -1  -4   7 0.37684 0.84666   8
  -1  -4   7 1.55051 1.29606  21
  -1  -4   7 2.80325 1.08920  19
   1   4  -7 4.07283 2.85428  28
  -1  -4   7 1.20617 3.02353  12
   1   4  -7 4.48323 3.88682  12
  -1  -4   7 1.21216 3.28110  14
   1   4  -7-1.12582 3.35784  14
   1   4  -6 0.52567 1.69809  22
  -1  -4   6 1.39329 1.28297  21
  -1  -4   6 0.47433 0.82614  19
  -1  -4   6-1.00375 0.88345   8
  -1  -4   6-2.59415 1.97107  15
  -1  -4   6-1.09761 2.85852  12
  -1  -4   6 4.41051 3.56176  14
   1   4  -6 1.02496 2.56463  14
   1   4  -6-1.02008 2.75690  12
   1   4  -6 1.07287 0.98562  32
   1   4  -5 2.46352 1.11192  32
  -1  -4   5 5.85444 1.07884  19
  -1  -4   5 0.54320 1.91420  15
  -1  -4   5 3.89180 3.16243  12
   1   4  -5 1.84903 3.35734  12
  -1  -4   5 1.95427 2.93116  14
   1   4  -5 2.78575 3.37194  14
   1   4  -5 2.80243 1.63840  22
  -1  -4   5 2.10695 0.98640   8
  -1  -4   4 21.1146 3.00399  15
   1   4  -4 19.9166 3.01294  22
   1   4  -4 17.9626 4.44856  28
  -1  -4   4 17.5531 4.57257  12
   1   4  -4 16.5863 4.33908  14
   1   4  -4 19.0020 4.52795  12
  -1  -4   4 14.1022 4.40729  14
   1   4  -3 19.7163 3.34853  31
  -1  -4   3 24.0038 5.03305  12
   1   4  -3 34.2543 5.40363  12
   1   4  -3 24.6660 4.99903  14
  -1  -4   3 19.4378 4.58951  14
   1   4  -3 27.6248 3.47377  22
   1   4  -3 23.8522 4.81293  28
   1   4  -2-0.67075 2.11965  14
   1   4  -2 2.67592 2.32452  12
  -1  -4   2 3.46614 2.45977  14
  -1  -4   2 2.07039 2.73636  12
  -1  -4   2 2.71069 1.21462  16
   1   4  -2 0.32906 1.23132  22
   1   4  -2 2.10698 1.39565  31
   1   4  -2 0.62485 2.12475  28
   1   4  -1 77.1338 9.58417  31
  -1  -4   1 73.9408 9.48818  16
  -1  -4   1 71.9603 10.8072  14
  -1  -4   1 74.1826 10.7583  12
   1   4  -1 85.1557 9.64755  22
  -1  -4   1 101.100 10.7474  28
   1   4  -1 95.9971 10.8274  28
   1   4   0 71.6062 8.43941  31
  -1  -4   0 58.5550 8.41852  15
  -1  -4   0 73.3597 8.32759  16
  -1  -4   0 46.8522 9.26181  14
  -1  -4   0 62.3040 9.46904  12
   1   4   0 88.0002 9.50703  28
  -1  -4   0 78.8737 9.28242  28
   1   4   0 76.8079 8.47695  22
   1   4   1 248.232 24.4519  19
  -1  -4  -1 186.269 24.4218  20
  -1  -4  -1 222.068 24.4547  16
  -1  -4  -1 202.477 24.5597  15
   1   4   1 204.146 24.5347  31
  -1  -4  -1 186.469 24.4768  32
   1   4   1 214.344 25.3285  28
  -1  -4  -1 220.828 25.2719  28
   1   4   1 214.937 24.4580  23
   1   4   2 46.6477 5.06972  23
   1   4   2 41.9260 5.46010  27
   1   4   2 40.3388 5.17191  31
  -1  -4  -2 34.9053 5.08793  32
  -1  -4  -2 35.1075 5.19785  15
   1   4   2 43.3226 5.10168  19
  -1  -4  -2 43.5830 5.77233  28
   1   4   2 51.7316 5.96914  28
  -1  -4  -3 34.3139 4.52701  32
   1   4   3 39.7379 4.93661  27
  -1  -4  -3 35.7114 4.98953  28
   1   4   3 48.6782 5.36066  28
   1   4   3 31.8783 4.51759  19
   1   4   3 38.3943 4.46429  23
  -1  -4  -3 31.2929 4.97135  27
   1   4   4 1.96084 1.37113  29
   1   4   4 1.14491 1.46580  28
  -1  -4  -4 4.71013 1.45023  28
  -1  -4  -4 1.37432 1.34958  27
   1   4   4 2.72803 1.01429  23
  -1  -4  -4 1.33336 1.26657  32
   1   4   4 5.16810 1.27340  19
  -1  -4  -4 2.77873 3.02667  12
  -1  -4  -4 4.14516 2.79575  14
   1   4   5 7.19638 1.40932  23
   1   4   5 7.56322 1.54167  19
   1   4   5 7.36919 2.09048  28
  -1  -4  -5 4.93415 1.73391  28
   1   4   5 5.67927 1.80908  29
  -1  -4  -5 3.94482 1.78935  27
   1   4   6 515.764 57.2994  14
   1   4   6 479.569 55.5228  23
   1   4   6 505.789 57.2693  12
   1   4   6 468.063 56.2118  28
   1   4   6 552.314 56.0753  29
  -1  -4  -6 428.565 55.9763  29
  -1  -4  -6 499.438 56.3118  27
  -1  -4  -6 410.461 55.9127  28
   1   4   6 490.738 55.5816  19
   1   4   7 28.3912 3.45758  19
  -1  -4  -7 23.3202 3.30663  32
   1   4   7 21.5289 5.07665  14
   1   4   7 27.2874 5.36060  12
  -1  -4  -7 16.7357 3.71868  28
  -1  -4  -7 18.3009 3.75927  29
  -1  -4  -7 29.2735 4.39448  27
   1   4   7 25.4609 3.33141  23
  -1  -4  -8 33.4846 3.97953  32
  -1  -4  -8 25.6967 4.89617  27
   1   4   8 20.7999 5.51941  14
   1   4   8 36.5633 6.43852  12
  -1  -4  -8 28.6228 4.67247  29
  -1  -4  -8 24.2068 4.70729  28
  -1  -4  -9 52.2710 5.57073  32
  -1  -4  -9 40.5682 5.21737   8
   1   4   9 44.0015 5.15103  21
   1   4   9 51.9472 8.28653  12
   1   4   9 47.1188 8.17881  14
  -1  -4  -9 29.9869 6.21295  28
  -1  -4  -9 33.2280 6.07048  29
  -1  -4 -10 35.5851 6.13597  29
   1   4  10 28.5887 5.23551  30
  -1  -4 -10 38.8298 6.32468  28
   1   4  10 54.6461 5.74030  19
  -1  -4 -10 48.5060 5.70544  25
   1   4  10 52.5411 5.54512  15
   1   4  10 37.6705 5.01839  21
   1   4  10 40.4202 8.01983  14
   1   4  10 40.6008 7.83142  12
  -1  -4 -10 51.3680 5.50689  32
  -1  -4 -11 2.38599 1.90312  25
   1   4  11-0.40796 0.84440  21
   1   4  11 1.02857 1.70126  15
   1   4  11 1.45521 1.79669  19
  -1  -4 -11-0.75326 1.88531  28
  -1  -4 -11 2.56365 2.01838  29
  -1  -4 -11 0.57691 1.83279  32
  -1  -4 -12 2.28963 1.91360  32
   1   4  12-0.44712 1.97111  15
   1   4  12 0.31899 1.96862  19
  -1  -4 -12-0.83747 2.56640  28
  -1  -4 -12-0.71073 2.11665  29
  -1  -4 -12-0.99234 1.89641  25
  -1  -4 -13 6.29126 2.28653  32
   1   4  13 6.86129 2.30658  15
   1   4  13 3.47770 2.07722  19
  -1  -4 -13 1.84149 2.79205  28
  -1  -4 -13 1.56513 2.25146  29
  -1  -4 -13 6.57948 2.17664  25
   1   4  14 23.8404 3.54572  15
   1   4  14 16.2236 3.34824  19
  -1  -4 -14 16.0964 3.44588  25
  -1  -4 -14 14.0173 3.21431  32
   1   4  15-2.60136 2.77334  15
   1   4  15-2.03578 2.22487  19
  -1  -4 -15-0.86892 1.98979  20
  -1  -4 -15-1.32387 1.97001  25
  -1  -4 -15 0.51787 2.24883  32
   1   4  16 2.17241 2.87979  15
  -1  -4 -16-0.46827 2.00153  20
   1   4  16 0.43729 2.68049  19
  -1  -4 -16 0.48195 2.36145  25
  -1  -4 -16 0.27625 2.46851  32
   1   4  17-2.32243 3.21574  15
  -1  -4 -17-0.50230 2.32398  20
   1   4  17 0.93446 2.52625  19
  -1  -4 -17 0.52408 2.45402  25
  -1  -4 -17 3.60399 2.55833  32
   1   4  18-1.08676 3.39232  15
  -1  -4 -18 1.60759 2.44915  20
   1   4  18 0.99255 2.89102  19
  -1  -4 -18-1.70150 2.68745  25
  -1  -4 -18-2.85367 2.76836  32
  -1  -4 -19-1.83209 2.86006  25
   1   4  19-2.29902 3.32235  15
  -1  -4 -19-1.70368 2.49665  20
   1   4  19 3.07714 2.72357  19
   1   4  20 0.40269 3.36713  15
  -1  -4 -20-1.78574 2.61544  20
   1   4  20 4.29970 3.42870  19
   1   4  21 9.23408 3.86451  15
   1   4  21 1.67584 3.35081  19
   1   4  22-2.20875 3.41717  23
   1   4  22-2.87511 3.83994  19
   1   4  23-1.53736 3.64512  23
  -1  -5  19 2.84460 3.74406  15
   1   5 -19-0.77181 3.34522  25
  -1  -5  18 3.86574 3.69915  15
   1   5 -18-2.21753 3.33426  25
  -1  -5  17-1.30602 2.18007  21
  -1  -5  17 2.12220 3.69649  15
   1   5 -17-1.41830 3.39866  25
  -1  -5  16-0.41651 2.06804  21
  -1  -5  16-4.88285 4.16088  15
   1   5 -16-0.66808 2.81779  25
  -1  -5  15 0.39555 2.04208  21
  -1  -5  15-5.54216 4.19403  15
   1   5 -15 0.62533 3.03109  25
  -1  -5  14 2.61087 2.07145  21
  -1  -5  14-4.34359 3.90712  15
   1   5 -14 1.18121 2.73314  25
  -1  -5  13 3.84575 2.05186  21
  -1  -5  13-3.25090 3.42315  15
   1   5 -13-2.73639 2.73895  25
  -1  -5  12 0.65202 1.77840  21
  -1  -5  12-4.54194 3.38191  15
   1   5 -12 1.51501 2.50111  25
  -1  -5  11 2.42039 1.70886  21
   1   5 -11 2.32171 2.39667  25
  -1  -5  10-0.55868 1.70197  21
   1   5 -10-1.71536 2.16973  25
   1   5 -10 4.27828 2.92208  31
  -1  -5  10-3.24862 2.76760  15
  -1  -5   9 1.02686 1.51390  21
  -1  -5   9-3.29614 2.66386  15
   1   5  -9 4.70293 2.25189  25
   1   5  -9 3.59151 2.74712  31
  -1  -5   8 5.07414 1.39595  19
  -1  -5   8 2.05505 1.15991   8
  -1  -5   8-0.55141 2.69194  15
   1   5  -8 4.04593 1.27018  32
   1   5  -8 6.51566 2.79306  31
  -1  -5   8 6.57822 1.82382  21
  -1  -5   7-0.21403 1.49948  21
  -1  -5   7-1.09253 1.08803  19
  -1  -5   7 2.37670 1.03560   8
  -1  -5   7-3.79846 2.61281  15
   1   5  -7 1.33044 2.02479  22
   1   5  -7 2.95400 2.48331  31
   1   5  -7 0.81935 0.95000  32
  -1  -5   6 5.40138 1.52491  19
  -1  -5   6 14.7609 5.02618  12
  -1  -5   6 9.88501 4.55023  14
   1   5  -6 10.2346 4.20213  14
   1   5  -6 6.79454 4.18533  12
  -1  -5   6 3.48527 2.34408  15
   1   5  -6 15.3629 2.60833  22
   1   5  -6 15.3498 2.61394  31
   1   5  -6 6.64672 1.58689  32
  -1  -5   5 7.37182 1.63679  19
  -1  -5   5 14.3463 2.41368  15
   1   5  -5 12.2412 2.45271  22
   1   5  -5 17.4119 2.52287  31
   1   5  -5 6.97409 1.64829  32
  -1  -5   5 3.32306 3.71479  12
   1   5  -5 4.18631 3.35903  14
  -1  -5   5 1.11240 3.16784  14
   1   5  -5 7.29828 4.17656  12
   1   5  -4 13.1873 2.51918  31
   1   5  -4 16.0023 2.72206  22
   1   5  -4 11.3979 3.79517  28
   1   5  -4 8.62861 3.92405  12
  -1  -5   4 9.15860 4.19983  12
  -1  -5   4 12.2672 4.34422  14
   1   5  -4 7.69883 3.54975  14
   1   5  -3 16.3149 2.72426  31
  -1  -5   3 14.6742 4.17807  12
  -1  -5   3 21.1809 4.73697  14
   1   5  -3 16.6595 4.50108  12
   1   5  -3 11.4292 4.03951  14
   1   5  -3 12.2186 3.80672  28
   1   5  -3 17.8453 2.79762  22
   1   5  -2 1.48381 2.14986  28
   1   5  -2 0.31138 1.42761  31
  -1  -5   2 4.43823 1.28958  16
   1   5  -2 0.92513 1.12235  26
  -1  -5   2 1.67101 3.02194  12
  -1  -5   2 0.83931 2.78301  14
   1   5  -2-1.62508 2.99714  14
   1   5  -2 0.81037 2.55674  12
   1   5  -2 1.62863 1.55104  22
   1   5  -1 44.1514 5.65140  31
  -1  -5   1 52.8091 5.57774  16
   1   5  -1 52.7573 5.86219  22
  -1  -5   1 33.5805 5.56548  13
  -1  -5   1 30.9349 6.88751  14
  -1  -5   1 36.2138 7.09792  12
  -1  -5   1 53.9362 7.09003  28
   1   5  -1 59.9404 7.37936  28
  -1  -5   1 43.6935 5.75015  15
   1   5   0 13.1385 1.85810  19
  -1  -5   0 11.6038 3.38691  14
  -1  -5   0 2.89287 2.70611  12
   1   5   0 9.17286 2.09400  22
   1   5   0 13.0962 3.33601  28
   1   5   0 11.4599 2.00300  31
  -1  -5   0 10.8983 2.84873  28
  -1  -5   0 11.3541 1.76817  16
  -1  -5   0 11.2254 2.18244  15
  -1  -5  -1 5.75971 1.73438  32
  -1  -5  -1 11.4109 1.66706  16
  -1  -5  -1 11.3983 2.11337  15
   1   5   1 7.39057 2.76801  28
  -1  -5  -1 9.78359 2.79040  28
   1   5   1 9.16494 1.92751  31
   1   5   1 16.5907 1.90458  19
   1   5   2 454.072 45.5761  19
   1   5   2 389.268 45.8219  27
   1   5   2 395.687 45.5636  23
  -1  -5  -2 345.149 45.6274  15
  -1  -5  -2 362.970 45.5444  32
   1   5   2 348.446 45.5821  31
   1   5   2 445.268 45.6564  13
  -1  -5  -2 396.579 46.3830  28
   1   5   2 441.474 46.6764  28
   1   5   3 79.7613 8.59580  19
   1   5   3 75.9021 8.55002  23
  -1  -5  -3 48.5690 8.59797  15
  -1  -5  -3 73.4076 8.56433  32
   1   5   3 74.2834 9.50694  28
   1   5   3 75.2029 8.75964  27
  -1  -5  -3 67.3565 9.22122  28
   1   5   3 75.0642 8.81258  13
  -1  -5  -4 49.7403 6.23834  32
   1   5   4 53.0282 6.30033  19
  -1  -5  -4 44.4249 6.84208  28
   1   5   4 61.5934 7.40416  28
  -1  -5  -4 41.7687 6.56979  27
   1   5   4 53.7372 6.23834  23
  -1  -5  -5 139.228 15.9320  32
   1   5   5 147.275 16.0183  19
   1   5   5 129.105 16.2453  29
  -1  -5  -5 121.575 16.3495  27
  -1  -5  -5 129.653 16.5709  28
   1   5   5 129.329 16.8252  28
   1   5   5 133.409 15.9321  23
  -1  -5  -6 6.37947 2.37273  27
   1   5   6 8.83239 1.87674  23
  -1  -5  -6 11.5056 2.02206  32
   1   5   6 10.0887 2.80083  28
   1   5   6 8.19015 1.88271  29
  -1  -5  -6 8.96633 2.53516  28
   1   5   6 14.0470 2.00985  19
   1   5   7 121.164 17.1754  28
  -1  -5  -7 138.138 17.0236  27
  -1  -5  -7 125.591 16.8901  28
   1   5   7 142.309 16.3128  19
   1   5   7 141.954 16.2800  23
  -1  -5  -8 4.35290 2.58009  28
  -1  -5  -8-1.15877 1.60740  29
  -1  -5  -8 2.29319 1.66093  27
   1   5   8-0.62503 1.31767  23
  -1  -5  -8 2.15812 1.52172  32
   1   5   8 3.34788 1.63280  19
   1   5   8 3.29262 3.36562  14
   1   5   8-2.20662 3.19005  12
  -1  -5  -9 4.85036 1.89247  32
   1   5   9 7.73560 1.77330  23
  -1  -5  -9 7.21757 2.46274  27
   1   5   9 3.58561 3.51771  14
   1   5   9 3.60433 3.19998  12
  -1  -5  -9 3.60153 2.31024  28
  -1  -5  -9 6.58792 2.01809  29
  -1  -5 -10 20.7916 2.73805  32
  -1  -5 -10 14.1068 3.58315  27
   1   5  10 11.0442 2.48317  23
  -1  -5 -10 10.4507 2.96436  29
  -1  -5 -10 5.41099 2.85741  28
   1   5  10 16.8950 5.01084  14
   1   5  10 19.5956 5.12228  12
   1   5  11 3.81996 1.73138  23
   1   5  11 6.16813 1.96641  15
   1   5  11 3.88516 2.05199  19
  -1  -5 -11 4.47834 2.68800  28
  -1  -5 -11 1.67433 2.03716  29
  -1  -5 -11 6.08719 2.02202  32
   1   5  12-0.66520 1.91037  15
   1   5  12 2.61117 2.19380  19
  -1  -5 -12 2.49428 2.07194  29
  -1  -5 -12 1.63775 2.51592  28
  -1  -5 -12 2.26370 1.96362  32
  -1  -5 -13 2.92214 2.15555  32
   1   5  13-0.23848 2.05412  15
   1   5  13-0.35485 1.95349  19
  -1  -5 -14 0.52260 2.20093  32
   1   5  14 1.81330 2.10860  15
   1   5  14 2.68898 2.39418  19
  -1  -5 -15 6.14871 2.63831  32
   1   5  15 8.33126 2.65417  15
   1   5  15 10.3526 2.82068  19
  -1  -5 -16-2.68069 2.50453  32
   1   5  16-4.20820 2.81002  15
   1   5  16 3.47878 2.49785  19
  -1  -5 -17 1.29505 2.66788  32
   1   5  17 0.96041 2.74748  15
   1   5  17 7.42993 2.89622  19
  -1  -5 -17 0.52216 2.27678  20
  -1  -5 -18-0.34184 2.80442  32
   1   5  18-1.01867 3.30881  15
   1   5  18 2.96055 2.80637  19
  -1  -5 -18-0.55735 2.41552  20
   1   5  19-5.14874 3.52424  15
  -1  -5 -19 4.73384 3.11173  20
   1   5  19-3.04292 3.17002  23
  -1  -5 -19-3.58925 3.21739  32
   1   5  20 1.30297 3.01418  23
   1   5  20 2.69900 3.41184  15
   1   5  20 0.54685 3.59939  19
  -1  -5 -20-0.62372 2.92074  20
   1   5  21 0.69255 3.08393  23
   1   5  21-1.13862 3.83577  19
  -1  -5 -21 1.30012 2.81756  20
   1   5  22-1.46064 3.51909  23
   1   5  22-5.28594 4.30081  19
   1   5  23 1.52597 3.48744  23
   1   5  23-3.52651 4.35173  19
   1   6 -18-1.54236 3.39788  25
  -1  -6  18-2.94267 3.51477  15
   1   6 -17-2.21125 3.45130  25
  -1  -6  17 4.55560 3.65678  15
   1   6 -16 3.49544 3.23344  25
  -1  -6  16-0.54583 3.39168  15
  -1  -6  16-0.87784 2.24201  21
   1   6 -15 0.65843 2.77591  25
  -1  -6  15 5.19516 3.27370  15
  -1  -6  15-0.41872 2.20536  21
   1   6 -14 2.79695 2.34556  17
  -1  -6  14-2.37999 2.14506  21
  -1  -6  14 0.47456 3.21616  15
   1   6 -14-2.50264 2.74967  25
  -1  -6  13-1.86797 2.09023  21
  -1  -6  13 1.33918 3.50248  15
   1   6 -13 5.24873 3.23561  25
  -1  -6  12-1.40043 1.88702  21
  -1  -6  12-4.60053 3.42410  15
   1   6 -12-0.54145 2.63180  25
  -1  -6  11-1.30576 1.80699  21
   1   6 -11-1.00983 2.39999  25
  -1  -6  11-4.29379 3.43594  15
  -1  -6  10-1.21196 1.74725  21
  -1  -6  10-1.81621 3.20817  15
   1   6 -10-1.86388 2.31508  25
   1   6 -10-2.10573 2.77171  31
   1   6  -9 3.53441 1.78644  18
  -1  -6   9 2.24130 1.81139  21
   1   6  -9-1.28711 2.19244  25
   1   6  -9 3.52891 3.01322  31
  -1  -6   8 7.22620 2.07963  21
  -1  -6   8 4.68754 3.09455  15
   1   6  -8 11.4352 3.02516  22
   1   6  -8 5.85144 3.06181  31
  -1  -6   7-1.65863 1.52348  21
  -1  -6   7 1.47658 1.22473  19
  -1  -6   7 0.34842 0.96196   8
   1   6  -7 1.87225 2.23188  22
   1   6  -7 3.46981 2.45522  31
  -1  -6   7 3.89302 2.37094  15
  -1  -6   6 0.17673 1.20745  19
  -1  -6   6 1.38519 2.22997  15
   1   6  -6 1.36948 2.25464  22
   1   6  -6 5.09886 2.38052  31
   1   6  -6 0.23493 1.00768  32
   1   6  -5 3.76487 2.38130  22
   1   6  -5 1.18040 3.66960  14
   1   6  -5 8.22874 4.45497  12
  -1  -6   5 4.99220 3.76776  12
  -1  -6   5 6.26653 3.78320  14
   1   6  -5 7.56600 2.34446  31
   1   6  -4 19.6595 5.05912  14
   1   6  -4 6.53561 4.24736  12
  -1  -6   4 11.4388 4.11872  14
  -1  -6   4 1.13891 3.37931  12
   1   6  -4 16.4243 2.76611  31
   1   6  -4 13.9537 4.18254  28
   1   6  -4 14.0853 2.76334  22
   1   6  -3 6.88314 1.91270  22
   1   6  -3 2.65377 1.93146  31
   1   6  -3 1.04610 1.13377  26
  -1  -6   3 1.93133 1.60051  13
   1   6  -3 1.02008 3.05024  14
  -1  -6   3 3.18977 3.26980  12
   1   6  -3 2.03471 3.04216  12
  -1  -6   3-1.06751 2.68504  14
   1   6  -3 7.39764 3.07300  28
   1   6  -2 16.6626 2.98918  22
  -1  -6   2 17.1032 2.91517  15
  -1  -6   2 22.6387 2.62409  16
   1   6  -2 10.2383 2.68428  26
   1   6  -2 22.2796 4.69022  28
   1   6  -2 17.1195 2.80653  31
  -1  -6   2 12.8365 4.40213  14
  -1  -6   2 13.6860 2.79863  13
  -1  -6   2 18.6815 4.77242  12
   1   6  -1 45.2045 5.58450  31
  -1  -6   1 57.5102 5.51099  16
  -1  -6   1 44.0092 5.71888  15
  -1  -6   1 35.8195 7.23296  12
  -1  -6   1 35.9533 7.06113  14
  -1  -6   1 29.0823 5.55213  13
  -1  -6   1 39.5285 6.92503  28
   1   6  -1 43.6956 7.16473  28
   1   6  -1 44.8562 5.77617  22
   1   6   0 16.4724 2.86422  22
   1   6   0 21.2731 2.64037  19
  -1  -6   0 14.5018 2.26371  20
  -1  -6   0 20.2438 2.47457  16
  -1  -6   0 12.9509 2.41971  13
  -1  -6   0 11.3885 4.07188  12
  -1  -6   0 12.3110 4.03410  14
   1   6   0 21.7739 2.78528  31
  -1  -6   0 17.2193 3.89267  28
   1   6   0 21.0218 4.19395  28
  -1  -6   0 16.9897 2.86470  15
   1   6   1 145.930 17.3375  22
   1   6   1 188.846 17.2345  19
  -1  -6  -1 149.509 17.0451  16
  -1  -6  -1 139.319 18.8567  14
  -1  -6  -1 111.986 18.4691  12
  -1  -6  -1 122.710 17.2225  15
  -1  -6  -1 151.870 18.3781  28
   1   6   1 163.567 18.7126  28
   1   6   1 140.120 17.1983  31
  -1  -6  -1 132.429 17.1275  32
   1   6   2 215.912 26.7703  31
  -1  -6  -2 223.110 26.7455  32
  -1  -6  -2 212.890 26.8515  15
   1   6   2 281.259 26.8145  19
  -1  -6  -2 230.199 26.6208  16
   1   6   2 244.782 26.8095  23
   1   6   2 188.518 26.8022  27
   1   6   2 228.718 26.8793  13
  -1  -6  -2 228.364 27.7798  28
   1   6   2 257.514 28.1573  28
  -1  -6  -3-1.13708 1.96948  28
   1   6   3-0.32373 1.26469  31
   1   6   3 1.30307 1.94040  28
   1   6   3 1.29216 1.48487  19
   1   6   3-0.14965 0.74120  27
  -1  -6  -3 0.77132 1.70020  15
   1   6   3 1.08592 1.18592  23
  -1  -6  -3-0.28238 1.18061  32
   1   6   3-0.23002 1.81248  13
   1   6   4 104.037 12.3001  23
  -1  -6  -4 104.779 12.2862  32
  -1  -6  -4 90.6194 13.0234  28
   1   6   4 99.7813 13.4082  28
   1   6   4 101.748 12.3264  19
   1   6   4 108.615 12.6760  13
   1   6   5 0.34138 1.19109  23
   1   6   5 3.79862 1.61806  19
   1   6   5-1.97296 2.17798  28
  -1  -6  -5 1.61593 1.94661  28
   1   6   5 1.92184 1.29010  29
  -1  -6  -5-1.22379 1.56031  32
  -1  -6  -5 0.32632 1.15689  27
   1   6   6 2.59226 1.34425  23
   1   6   6 4.92658 1.83077  19
   1   6   6 0.94811 1.09939  29
  -1  -6  -6 4.40676 2.07616  28
   1   6   6 2.72024 2.31181  28
  -1  -6  -6 1.24449 1.12724  30
  -1  -6  -6 0.32638 1.58406  32
  -1  -6  -6 0.38997 1.30476  27
   1   6   7 54.5748 6.10641  19
   1   6   7 54.1388 7.39827  28
   1   6   7 34.3293 5.74336  29
  -1  -6  -7 51.4517 6.62194  27
  -1  -6  -7 37.3465 6.62307  28
  -1  -6  -7 54.7389 5.98048  32
   1   6   7 46.7071 5.90272  23
  -1  -6  -8 13.3420 3.71737  28
   1   6   8 17.9496 4.25635  28
   1   6   8 20.2856 3.32727  19
   1   6   8 27.7764 3.31466  23
  -1  -6  -8 18.1659 3.82791  27
   1   6   9 0.76667 1.81808  19
  -1  -6  -9 2.58301 1.92321  28
   1   6   9-1.57734 2.67197  28
  -1  -6  -9-0.61598 2.13384  27
   1   6   9-1.23683 1.41829  23
  -1  -6 -10 2.80517 2.43980  27
  -1  -6 -10 1.41487 2.35251  28
   1   6  10 3.82884 1.60860  23
  -1  -6 -10-0.42481 1.85490  32
  -1  -6 -11-0.78956 2.13503  27
  -1  -6 -11 0.22840 1.98780  32
   1   6  11-0.60896 1.70498  23
  -1  -6 -11-0.76223 2.46316  28
  -1  -6 -11-0.90850 1.43190  29
   1   6  12-2.01457 1.89510  23
  -1  -6 -12 0.88061 2.11044  27
   1   6  12 2.22757 1.80706  15
  -1  -6 -12-0.82153 2.22109  28
  -1  -6 -12 1.96269 2.02911  32
   1   6  12 2.31525 2.31700  19
   1   6  13 5.01424 2.46167  19
   1   6  13 1.47744 1.75986  23
  -1  -6 -13 2.36743 2.21585  32
   1   6  13-0.71344 2.04861  15
   1   6  14 5.41062 2.39539  19
   1   6  14 0.81013 2.18118  23
  -1  -6 -14-0.56301 2.35543  32
   1   6  14 2.28014 2.12995  15
   1   6  15-0.44285 2.33058  23
  -1  -6 -15-0.30044 2.55096  32
   1   6  15-0.54535 2.31555  15
   1   6  16 10.2367 3.02835  19
   1   6  16 4.34040 2.59374  23
  -1  -6 -16 4.15652 2.82782  32
   1   6  17-0.47471 2.86906  19
   1   6  17 1.56976 2.53569  23
  -1  -6 -17 2.43045 2.59451  32
   1   6  17-2.48762 2.80558  15
  -1  -6 -18 2.31743 2.55061  20
   1   6  18-5.54226 3.55080  19
   1   6  18-1.13028 2.52153  23
  -1  -6 -18-1.83292 3.21442  32
   1   6  18-1.96947 3.04058  15
  -1  -6 -19 1.23049 2.77821  20
   1   6  19-2.65990 3.70780  19
   1   6  19 0.60743 2.87994  23
  -1  -6 -19-2.69532 3.17365  32
   1   6  19-2.41518 3.18433  15
  -1  -6 -20 0.64928 2.97159  20
   1   6  20 3.90744 3.80801  19
  -1  -6 -20-7.63472 3.42667  32
   1   6  20-0.64920 2.85805  23
   1   6  21-0.68947 3.34113  23
   1   6  21-1.74459 4.50472  19
  -1  -6 -21 0.68024 2.90727  20
   1   6  22 0.72670 3.28731  23
   1   6  22-7.65587 4.10959  19
  -1  -6 -22-0.70412 2.88761  20
   1   6  23 6.83229 3.54110  23
   1   6  23 0.60212 3.86854  19
  -1  -7  17 0.60728 3.80137  15
  -1  -7  17 2.61935 4.07129  16
   1   7 -17 0.76297 3.44452  25
  -1  -7  16 5.27730 3.92840  15
  -1  -7  16 2.76945 2.55358  21
   1   7 -16 4.37415 3.59722  25
  -1  -7  15 8.98441 4.15746  15
  -1  -7  15 4.87241 2.54604  21
   1   7 -15 3.45732 2.97014  25
   1   7 -14-2.21586 2.43804  17
  -1  -7  14-0.42181 2.13297  21
  -1  -7  14 4.27327 3.55725  15
   1   7 -13 2.56705 2.60047  17
  -1  -7  13 4.79422 2.43539  21
  -1  -7  13 7.58187 3.59601  15
  -1  -7  12 2.25699 1.96645  21
  -1  -7  12-0.47615 3.04209  15
  -1  -7  11 1.76261 1.97051  21
  -1  -7  11 6.70432 3.31084  15
  -1  -7  10 4.60144 3.15520  15
   1   7 -10-0.37284 3.11807  31
  -1  -7  10-0.32905 1.74780  21
  -1  -7   9-0.39070 2.63379  15
   1   7  -9-0.27461 1.79850  18
   1   7  -9 6.50591 3.15899  31
  -1  -7   9 0.61207 1.61186  21
  -1  -7   8 5.10786 2.15859  21
   1   7  -8 16.3227 3.34474  31
  -1  -7   8 13.8432 3.21775  15
   1   7  -8 10.8872 3.23228  22
   1   7  -7 2.01481 2.52350  31
  -1  -7   7 2.03636 2.37978  15
   1   7  -7-0.83916 2.53843  22
  -1  -7   6 10.8448 2.38608  19
   1   7  -6 15.4911 3.28145  22
   1   7  -6 20.7998 3.20891  31
   1   7  -5 9.67901 2.92200  22
   1   7  -5 17.7203 3.11725  31
   1   7  -4 1.33482 2.12054  31
   1   7  -4 1.66001 2.17239  22
  -1  -7   4-0.85611 1.88171  13
   1   7  -3 9.27199 2.39757  22
   1   7  -3 5.93465 2.21046  31
  -1  -7   3 1.06425 2.02028  15
   1   7  -3 3.22474 1.58060  26
  -1  -7   3 6.05860 4.30711  12
  -1  -7   3 2.43310 3.07122  14
   1   7  -3 1.16370 3.38686  14
  -1  -7   3 4.31511 1.96905  13
   1   7  -3 6.96306 3.95282  12
   1   7  -3-1.06269 2.46141  28
   1   7  -2 17.3431 3.25609  22
  -1  -7   2 25.5444 2.84895  16
   1   7  -2 13.8411 3.21574  26
  -1  -7   2 27.1677 6.08599  12
  -1  -7   2 11.8336 3.21289  13
  -1  -7   2 7.96049 4.44971  14
  -1  -7   2 15.7815 3.23559  15
   1   7  -2 19.7490 3.11435  31
   1   7  -2 21.9396 5.15678  28
   1   7  -1 1.63581 1.80134  22
  -1  -7   1-0.23751 1.92483  15
  -1  -7   1 2.66482 1.27561  16
   1   7  -1 4.86482 2.11728  26
  -1  -7   1 1.72337 2.64554  28
   1   7  -1 1.30240 1.50522  31
   1   7  -1 5.61869 3.17670  28
  -1  -7   1-1.06762 2.88988  12
  -1  -7   1-2.14322 3.00215  14
  -1  -7   1 0.21509 1.44977  13
   1   7   0 44.6299 5.17401  22
  -1  -7   0 36.1399 4.47371  20
  -1  -7   0 41.3788 4.64976  16
  -1  -7   0 24.8904 4.71015  13
  -1  -7   0 31.7715 6.94158  12
  -1  -7   0 16.4603 6.15851  14
  -1  -7   0 37.4619 5.05164  15
  -1  -7   0 38.7585 6.47988  28
   1   7   0 41.2025 6.81016  28
   1   7   0 43.0774 4.90412  31
   1   7   1 1.91759 1.59109  19
  -1  -7  -1-1.97608 3.11511  12
  -1  -7  -1 3.96320 3.50982  14
   1   7   1-0.50086 1.78906  22
  -1  -7  -1 2.61047 1.01335  16
  -1  -7  -1 2.70249 1.75212  15
  -1  -7  -1-0.46276 1.27608  32
  -1  -7  -1 6.02103 2.82952  28
   1   7   1 1.55838 1.46776  31
   1   7   1 0.84719 2.37564  28
   1   7   2 1.31340 1.46688  19
   1   7   2-1.02318 0.83814  27
   1   7   2 0.18949 1.26934  23
   1   7   2-0.45392 1.28043  13
  -1  -7  -2 0.56595 0.83456  16
  -1  -7  -2 0.44641 1.77351  15
   1   7   2 0.69112 1.45011  31
  -1  -7  -2 1.43389 2.13520  28
   1   7   2 0.82339 2.37898  28
  -1  -7  -2 0.62992 1.36978  32
   1   7   3-1.18880 1.48727  19
   1   7   3-0.81808 1.60016  13
  -1  -7  -3 1.11325 1.70196  15
   1   7   3 0.18892 1.29453  23
   1   7   3 0.52824 1.41627  31
  -1  -7  -3-1.35705 1.83378  28
   1   7   3 3.17036 2.36043  28
  -1  -7  -3-0.15973 1.26914  32
   1   7   4 19.1617 3.05440  19
   1   7   4 13.2737 3.43276  13
   1   7   4 19.0238 2.87241  23
  -1  -7  -4 17.2462 3.05032  15
   1   7   4 20.5309 4.51407  28
  -1  -7  -4 9.94583 3.46490  28
   1   7   4 19.6041 2.88766  31
  -1  -7  -4 22.6943 2.89618  32
   1   7   5-0.79740 2.30393  28
  -1  -7  -5 0.65562 2.00923  28
  -1  -7  -5 0.74903 1.09715  27
   1   7   5 0.39889 1.27247  23
  -1  -7  -5-2.91630 1.69906  32
   1   7   5 1.93384 1.77796  19
   1   7   5 3.26501 2.58082  13
  -1  -7  -6 21.5264 3.67777  27
   1   7   6 26.3980 3.53502  23
  -1  -7  -6 24.5615 3.52231  32
   1   7   6 16.0321 3.38852  29
   1   7   6 35.8746 5.54752  28
  -1  -7  -6 17.5124 4.18413  28
   1   7   6 28.5475 3.75767  19
   1   7   6 28.5932 4.63959  13
   1   7   7 20.1923 4.06185  28
  -1  -7  -7 9.44840 2.02922  30
  -1  -7  -7 7.99523 2.93777  28
  -1  -7  -7 8.35639 2.27538  27
   1   7   7 15.5623 2.26448  23
  -1  -7  -7 13.1770 2.31442  32
   1   7   7 15.5474 2.58081  19
   1   7   7 21.6658 4.18785  13
   1   7   8 35.9057 4.58530  19
  -1  -7  -8 20.4494 5.01391  28
  -1  -7  -8 25.9660 3.88014  30
   1   7   8 32.1618 6.06066  28
  -1  -7  -8 40.5725 4.50001  32
  -1  -7  -8 21.7496 4.66099  27
   1   7   8 40.6080 4.47247  23
   1   7   9 7.51400 2.32784  19
  -1  -7  -9 5.05811 2.57137  28
   1   7   9 8.08595 2.96127  28
   1   7   9 4.51312 1.78267  23
  -1  -7  -9 2.88181 1.99654  27
   1   7  10 0.29647 2.28639  19
  -1  -7 -10-0.75656 2.04467  28
   1   7  10-0.93543 2.43612  28
  -1  -7 -10-1.31670 1.90211  27
   1   7  10 2.62055 1.80919  23
  -1  -7 -11 1.49207 2.35446  27
  -1  -7 -11-1.59554 2.16217  28
   1   7  11 4.13065 2.02045  23
  -1  -7 -11 1.23953 2.13996  32
  -1  -7 -12 1.67211 2.76837  27
  -1  -7 -12 3.44281 2.77736  28
   1   7  12 6.24341 2.16826  23
  -1  -7 -12 8.22228 2.44660  32
   1   7  13-2.61118 2.70810  19
   1   7  13 3.02706 1.89394  23
  -1  -7 -13-0.28346 2.20548  32
   1   7  13-0.23969 2.07066  15
   1   7  14 2.80587 2.71785  19
   1   7  14-0.82420 2.10719  23
  -1  -7 -14 0.30244 2.41496  32
   1   7  14-3.29399 2.09717  15
   1   7  15 4.72454 3.18961  19
   1   7  15 0.90266 2.17580  23
  -1  -7 -15 7.40826 2.66319  32
   1   7  15 2.94166 2.31313  15
   1   7  16-4.12829 3.09035  19
   1   7  16 0.48924 2.49877  23
  -1  -7 -16 2.45254 2.87431  32
   1   7  16 0.57045 2.17057  15
   1   7  17-3.90493 3.66970  19
   1   7  17 0.52860 2.54092  23
  -1  -7 -17-5.93585 3.22213  32
   1   7  17 0.60055 2.41412  15
   1   7  18 2.06895 3.58740  19
   1   7  18-2.84564 2.75742  23
  -1  -7 -18-3.13145 3.31049  32
   1   7  18-7.34041 3.19552  15
   1   7  19 0.54554 3.50236  19
  -1  -7 -19 1.91769 2.84623  20
  -1  -7 -19-2.46605 3.43655  32
   1   7  19 0.60992 2.71573  23
   1   7  20-3.92605 3.75944  19
  -1  -7 -20-0.67484 2.92794  20
  -1  -7 -20-2.14593 3.38458  32
   1   7  20 0.65041 2.89932  23
   1   7  21 2.92055 3.98238  19
  -1  -7 -21 3.53862 3.11221  20
  -1  -7 -21-2.22521 3.58196  32
   1   7  21 0.68428 3.42682  23
  -1  -7 -22-2.20836 3.37731  20
   1   7  22 5.43178 4.10136  19
   1   7  22 2.16085 3.38618  23
   1   7  23-5.26231 3.72555  23
   1   7  23 1.85278 3.99269  19
  -1  -7 -23 2.26661 3.23196  20
  -1  -8  16 0.63617 3.61818  16
  -1  -8  16 0.96823 2.37164  21
  -1  -8  16-2.50159 3.61381  15
  -1  -8  15-3.27317 2.67770  21
  -1  -8  15-1.20677 3.41822  15
   1   8 -14 0.48790 2.42360  17
  -1  -8  14 1.79220 2.36381  21
  -1  -8  14 4.04401 3.66665  15
   1   8 -13 2.83626 2.62608  17
  -1  -8  13 1.70714 2.13997  21
  -1  -8  13-2.19973 3.34971  15
   1   8 -12-0.45526 2.37824  17
  -1  -8  12 2.42370 2.11190  21
  -1  -8  12 4.16915 3.43421  15
  -1  -8  11-2.66441 2.08751  21
  -1  -8  11 1.47554 3.18530  15
  -1  -8  10 0.92595 2.93555  15
   1   8 -10-0.78877 3.22389  31
  -1  -8  10 1.07189 1.75226  21
  -1  -8   9 3.91229 2.92905  15
   1   8  -9 4.00236 3.15410  31
  -1  -8   9-0.33421 1.77460  21
   1   8  -9-1.57871 2.01479  18
  -1  -8   8 0.31177 1.68190  21
   1   8  -8 5.83216 2.21498  18
   1   8  -8 2.01042 2.94109  31
   1   8  -8-1.00344 2.79068  22
   1   8  -7 12.0413 3.39779  31
   1   8  -7 12.1594 3.51142  22
  -1  -8   6 10.6398 2.51225  19
   1   8  -6 13.0541 3.43612  22
   1   8  -5 16.2450 3.72110  22
   1   8  -5 24.5281 3.64784  31
  -1  -8   5 15.1018 3.65177  15
   1   8  -4 3.63170 2.20765  31
  -1  -8   4 1.26093 2.17460  15
   1   8  -4 0.75862 2.14242  22
  -1  -8   4-0.91674 2.09658  13
   1   8  -3 3.13151 2.18847  31
  -1  -8   3 0.61280 2.17806  15
  -1  -8   3 5.29334 1.74317  16
   1   8  -3 3.20436 2.21783  22
  -1  -8   3 1.54855 2.03885  13
   1   8  -3 1.11043 1.85753  26
   1   8  -2 0.84916 1.96078  26
  -1  -8   2 7.80772 1.66844  16
  -1  -8   2 2.31845 2.23676  15
   1   8  -2 8.05198 2.52549  22
  -1  -8   2 2.83453 1.93340  13
   1   8  -2 4.88424 2.18277  31
  -1  -8   1 1.10263 2.01095  15
  -1  -8   1 0.30729 1.13729  16
   1   8  -1 0.95558 1.81165  22
   1   8  -1-0.45819 1.75131  26
  -1  -8   1 0.99317 1.50056  13
  -1  -8   1 8.60601 4.61430  12
  -1  -8   1-1.23469 2.95785  14
   1   8  -1-1.79058 2.02216  31
  -1  -8   1-1.96069 2.74252  28
   1   8  -1 2.16925 2.71390  28
  -1  -8   0-0.26991 1.20360  16
  -1  -8   0-0.27044 2.33689  15
   1   8   0 1.94535 2.35740  26
   1   8   0 0.30460 1.71965  22
   1   8   0-0.77559 1.69356  31
   1   8   0-4.12693 3.07334  28
  -1  -8   0-2.78569 2.41916  28
  -1  -8   0-1.19229 1.82807  13
  -1  -8   0 1.17461 3.05974  12
  -1  -8   0 1.17905 2.82530  14
   1   8   1-1.15947 1.86873  19
  -1  -8  -1 3.06401 1.70873  13
  -1  -8  -1 1.05759 1.05554  16
  -1  -8  -1 4.44487 1.96383  15
   1   8   1-0.29459 1.88053  22
   1   8   1 0.18961 1.51424  31
  -1  -8  -1-0.87445 2.68060  28
   1   8   1 1.97046 2.66357  28
  -1  -8  -1-1.04557 1.42571  32
   1   8   2 7.26054 2.08627  19
   1   8   2 4.97012 1.78310  13
   1   8   2 4.03386 2.04037  22
  -1  -8  -2 5.93578 2.24748  15
  -1  -8  -2 4.77226 1.17029  16
  -1  -8  -2 6.90462 1.72111  32
   1   8   2 6.70147 1.75745  31
  -1  -8  -2 2.52221 2.78752  28
   1   8   2 5.79584 2.77437  28
   1   8   3 3.84028 1.99410  19
   1   8   3 1.79992 1.40988  23
   1   8   3 2.84399 1.73290  13
  -1  -8  -3 0.25458 1.90199  15
   1   8   3 1.50687 1.38617  31
  -1  -8  -3 0.80107 2.46164  28
   1   8   3 2.80525 2.79079  28
  -1  -8  -3 0.35893 1.47223  32
   1   8   4 3.54535 2.05997  19
   1   8   4-1.79771 1.99483  13
  -1  -8  -4-2.54827 1.80349  15
   1   8   4-0.22682 1.43770  23
  -1  -8  -4-0.18687 1.36991  32
   1   8   4-0.93374 2.43178  28
  -1  -8  -4 3.92644 2.19686  28
   1   8   4 0.77615 1.35893  31
   1   8   5-0.40240 2.67967  13
   1   8   5-0.46446 1.46234  23
  -1  -8  -5 2.74464 1.57684  32
   1   8   5-0.94093 2.54295  28
   1   8   5-1.41191 1.49287  31
  -1  -8  -5-0.76310 1.98735  28
   1   8   5 1.98589 2.05963  19
   1   8   6 41.9251 5.48917  23
  -1  -8  -6 36.7342 5.43952  32
   1   8   6 36.6465 7.12854  28
  -1  -8  -6 39.6600 6.70948  28
   1   8   6 53.3401 5.78600  19
   1   8   6 32.3191 6.39236  13
   1   8   7 4.82280 3.05414  28
  -1  -8  -7 3.78473 1.71614  30
  -1  -8  -7 2.27696 2.53312  28
  -1  -8  -7 1.41820 1.50651  27
   1   8   7 3.30428 1.72346  23
  -1  -8  -7 0.42777 2.01674  32
   1   8   7 8.47845 2.33630  19
   1   8   7-1.00263 3.11077  13
   1   8   8 65.7818 8.44125  23
  -1  -8  -8 79.5493 8.49856  32
   1   8   8 68.5866 10.2620  28
  -1  -8  -8 53.9878 8.44868  30
  -1  -8  -8 56.7695 8.80854  27
  -1  -8  -8 60.8724 9.57933  28
   1   8   8 73.1236 8.62971  19
   1   8   8 73.9164 9.75400  13
  -1  -8  -9 42.1713 6.95316  27
   1   8   9 63.7545 6.57988  23
  -1  -8  -9 68.7269 6.61452  32
   1   8   9 51.1033 8.37581  28
  -1  -8  -9 33.4623 5.87663  30
  -1  -8  -9 40.5502 7.40112  28
   1   8   9 67.6507 6.91594  19
   1   8   9 49.1759 8.06630  13
   1   8  10 2.80193 1.88178  23
   1   8  10 5.60819 2.53634  19
   1   8  10 2.10459 3.16619  28
  -1  -8 -10 2.45264 2.80629  28
  -1  -8 -10 4.64273 2.29590  32
  -1  -8 -10 5.52440 2.38908  27
   1   8  11 11.7021 3.23736  19
  -1  -8 -11 6.05826 3.23837  28
  -1  -8 -11 8.38207 2.98011  27
   1   8  11 14.7688 2.73760  23
  -1  -8 -12 2.36469 2.67316  27
  -1  -8 -12 6.30072 2.74306  28
   1   8  12 6.93687 2.28182  23
  -1  -8 -12 4.00702 2.55652  32
   1   8  13 7.49895 2.42003  23
  -1  -8 -13 2.13428 2.56645  32
   1   8  14-1.23209 2.88334  19
   1   8  14-0.42667 2.14492  23
  -1  -8 -14 2.27083 2.53192  32
   1   8  14-5.11510 2.19529  15
   1   8  15-2.19169 3.19860  19
   1   8  15-0.46064 2.25802  23
  -1  -8 -15 0.35290 2.58815  32
   1   8  15-0.80331 2.32229  15
   1   8  16-0.46651 3.17893  19
   1   8  16 1.48964 2.53615  23
  -1  -8 -16-2.99249 2.95979  32
   1   8  16 0.83975 2.18705  15
   1   8  17 4.45490 3.18987  19
   1   8  17 1.60180 2.42436  23
  -1  -8 -17-1.18631 2.93988  32
   1   8  17 5.32133 2.66435  15
   1   8  18 2.09300 3.54575  19
  -1  -8 -18-5.83322 3.18535  32
   1   8  18 4.00759 2.83541  23
   1   8  19 1.10149 3.60240  19
  -1  -8 -19 0.87426 3.31164  32
   1   8  19-0.61139 2.75801  23
  -1  -8 -20 1.40099 3.20187  20
   1   8  20-2.30690 3.77376  19
  -1  -8 -20-6.84521 3.73081  32
   1   8  20 2.60011 2.77982  23
   1   8  21 1.20016 3.90171  19
  -1  -8 -21 3.67370 3.22907  20
  -1  -8 -21-4.26033 3.50445  32
   1   8  21-2.74877 3.14022  23
   1   8  22-0.61970 4.20016  19
  -1  -8 -22-0.76456 3.36068  20
  -1  -8 -22-3.40985 3.95078  32
   1   8  22 1.44343 3.33947  23
   1   8  23-4.43893 4.82822  19
  -1  -8 -23-0.78849 3.27543  20
   1   8  23-3.00798 3.39567  23
  -1  -8 -23 1.98659 3.48152  32
  -1  -9  16 2.59430 3.24679  16
  -1  -9  16 0.50581 2.47942  21
   1   9 -16-0.77979 3.38055  25
  -1  -9  15 4.31333 3.47614  16
   1   9 -15-1.08233 2.62212  17
  -1  -9  15-1.28710 3.97156  15
  -1  -9  15-0.98402 2.53790  21
   1   9 -15 1.52559 3.39639  25
  -1  -9  14 2.32219 3.43977  16
   1   9 -14 1.59592 2.64389  17
  -1  -9  14 2.48333 3.70470  15
  -1  -9  14 1.42414 2.38627  21
   1   9 -14 2.91943 3.54359  25
   1   9 -13 2.59213 2.54005  17
  -1  -9  13-1.18978 3.59527  15
  -1  -9  13-1.36440 2.27632  21
   1   9 -13-2.08296 3.28887  25
   1   9 -12 0.50137 2.51043  17
  -1  -9  12 2.26849 3.47690  15
  -1  -9  12 0.43309 2.12339  21
   1   9 -12 0.65728 3.25586  25
   1   9 -11 1.92917 2.31328  17
   1   9 -11 0.62495 2.85694  25
  -1  -9  11 1.23132 2.14054  21
  -1  -9  11-1.07663 3.45764  15
   1   9 -10 0.58798 2.80406  25
  -1  -9  10 7.64166 3.40824  15
  -1  -9  10 2.32425 2.02474  21
   1   9  -9 4.23021 3.33112  31
  -1  -9   9 2.55112 2.17109  21
   1   9  -9 3.58890 2.37706  18
   1   9  -8 3.14856 2.26217  18
[truncated: 1,056,489 more chars]
